# Supplementary material for: Jellyfish Life Stages Shape Associated Microbial Communities, While a Core Microbiome Is Maintained Across All
Source: Front Microbiol. 2018 Jul 12;9:1534. doi: 10.3389/fmicb.2018.01534 (PMC6052147; doi:10.3389/fmicb.2018.01534)
Supplement: Supplementary file 1 [file Data_Sheet_1.XLSX]

## Sheet: Contents
Supplemental Tables
Table S1	Otu counts and taxonomy table
Table S2	Mean within- and between-group Bray-Curtis dissimilarities
Table S3	Significantly differentially abundant OTUs when contrasting all groups
Table S4	Significantly differentially abundant OTUs when contrasting polyps vs all cysts together
Table S5	Significantly differentially abundant OTUs when combining podocysts and isolated podocysts into one group
Table S6	OTUs that may be integral to the podocyst life stage
Table S7	C. plocamia 'core' bacterial OTUs present in all 16 samples
Table S8	Bacterial OTUs present in all 16 of our C. plocamia samples and also found in A. aurita (Weiland-Brauer et al. 2015)

## Sheet: Table_S1
Table S1 – Otu counts and taxonomy
	01_15_1	01_15_2	01_15_3	01_15_4	02_15_1	02_15_2	02_15_3	02_15_4	04_15_1	04_15_2	04_15_3	04_15_4	12_14_1	12_14_2	12_14_3	12_14_4		Totals	percent of total				Phylum	Class	Order	Family	Genus
Otu000077	1	0	453	891	1	85	1	170	0	38	1	26	2	28	0	48		1745	0.00390875			Otu000077	Acidobacteria	Acidobacteria_Gp4	Aridibacter	NA	NA
Otu000022	168	208	107	152	4	995	336	220	136	128	0	215	270	79	185	1236		4439	0.00994324			Otu000022	Acidobacteria	Acidobacteria_Gp4	Aridibacter	NA	NA
Otu000066	1	2	195	275	371	289	85	272	0	238	0	134	0	25	0	28		1915	0.00428955			Otu000066	Acidobacteria	Acidobacteria_Gp4	Aridibacter	NA	NA
Otu000167	29	24	21	12	1	1	180	40	2	207	150	42	28	171	0	11		919	0.00205853			Otu000167	Actinobacteria	Actinobacteria	Acidimicrobiales	_incertae_sedis	Aciditerrimonas
Otu000481	0	12	43	51	81	0	1	46	82	0	1	27	0	9	0	0		353	0.00079071			Otu000481	Actinobacteria	Actinobacteria	Acidimicrobiales	_incertae_sedis	Aciditerrimonas
Otu000476	3	0	1	14	0	68	88	51	0	33	48	24	1	1	0	25		357	0.00079967			Otu000476	Actinobacteria	Actinobacteria	Acidimicrobiales	Acidimicrobiaceae	Ferrithrix
Otu000463	1	17	15	64	0	6	13	37	0	3	3	139	1	0	16	51		366	0.00081983			Otu000463	Actinobacteria	Actinobacteria	Acidimicrobiales	Acidimicrobiaceae	Ferrithrix
Otu000377	40	0	28	7	0	43	0	62	124	19	1	6	123	2	0	3		458	0.00102591			Otu000377	Actinobacteria	Actinobacteria	Acidimicrobiales	Iamiaceae	Aquihabitans
Otu000164	17	55	28	24	24	77	49	139	0	128	2	165	12	113	1	106		940	0.00210557			Otu000164	Actinobacteria	Actinobacteria	Acidimicrobiales	Iamiaceae	Aquihabitans
Otu000176	3	9	37	60	6	64	75	137	2	221	0	29	0	211	11	12		877	0.00196446			Otu000176	Actinobacteria	Actinobacteria	Acidimicrobiales	Iamiaceae	Aquihabitans
Otu000282	0	0	6	1	1	161	31	128	0	100	30	118	0	0	0	13		589	0.00131934			Otu000282	Actinobacteria	Actinobacteria	Acidimicrobiales	Iamiaceae	Aquihabitans
Otu000501	0	11	7	7	0	40	27	80	0	0	0	118	0	0	0	52		342	0.000766071			Otu000501	Actinobacteria	Actinobacteria	Acidimicrobiales	Iamiaceae	Aquihabitans
Otu000045	2	106	108	561	4	285	91	373	2	58	1	778	3	16	24	568		2980	0.00667512			Otu000045	Actinobacteria	Actinobacteria	Acidimicrobiales	Iamiaceae	Aquihabitans
Otu000145	3	91	1	4	102	232	69	82	2	194	1	62	2	96	91	15		1047	0.00234525			Otu000145	Actinobacteria	Actinobacteria	Acidimicrobiales	Iamiaceae	Aquihabitans
Otu000221	27	310	0	4	6	10	16	10	0	4	20	6	27	4	299	2		745	0.00166878			Otu000221	Actinobacteria	Actinobacteria	Acidimicrobiales	Iamiaceae	Aquihabitans
Otu000082	14	148	65	171	2	294	28	209	0	13	0	255	10	6	164	202		1581	0.0035414			Otu000082	Actinobacteria	Actinobacteria	Acidimicrobiales	Iamiaceae	Aquihabitans
Otu000192	25	0	40	117	2	78	0	137	2	0	0	214	25	0	2	193		835	0.00187038			Otu000192	Actinobacteria	Actinobacteria	Acidimicrobiales	Iamiaceae	Aquihabitans
Otu000143	48	1	43	57	137	98	135	158	0	45	76	101	50	8	1	101		1059	0.00237213			Otu000143	Actinobacteria	Actinobacteria	Acidimicrobiales	Iamiaceae	Iamia
Otu000085	2	23	0	117	2	326	0	249	1	265	3	232	2	156	0	152		1530	0.00342716			Otu000085	Actinobacteria	Actinobacteria	Acidimicrobiales	Iamiaceae	Iamia
Otu000181	10	0	0	272	44	9	2	239	0	8	0	230	19	3	2	28		866	0.00193982			Otu000181	Actinobacteria	Actinobacteria	Acidimicrobiales	Iamiaceae	Iamia
Otu000225	0	91	19	185	0	91	26	60	2	9	16	71	0	5	67	74		716	0.00160382			Otu000225	Actinobacteria	Actinobacteria	Acidimicrobiales	Iamiaceae	Iamia
Otu000026	169	374	234	558	128	1098	294	354	1	84	88	287	64	31	120	203		4087	0.00915477			Otu000026	Actinobacteria	Actinobacteria	Acidimicrobiales	Iamiaceae	Iamia
Otu000054	91	37	93	246	50	115	76	290	4	217	77	419	94	217	1	245		2272	0.00508922			Otu000054	Actinobacteria	Actinobacteria	Actinomycetales	Cellulomonadaceae	Sediminihabitans
Otu000056	54	119	9	12	255	59	62	14	613	120	128	5	434	93	224	2		2203	0.00493466			Otu000056	Actinobacteria	Actinobacteria	Actinomycetales	Propionibacteriaceae	Propionibacterium
Otu000103	22	257	0	84	1	175	236	29	1	8	141	29	20	1	284	8		1296	0.002903			Otu000103	Bacteroidetes	Cytophagia	Cytophagales	Flammeovirgaceae	Marinoscillum
Otu000150	63	123	124	102	1	321	0	29	2	146	0	8	68	1	0	12		1000	0.00223997			Otu000150	Bacteroidetes	Flavobacteriia	Flavobacteriales	Cryomorphaceae	Phaeocystidibacter
Otu000063	2	189	37	45	0	347	3	562	1	297	1	442	0	2	4	105		2037	0.00456282			Otu000063	Bacteroidetes	Flavobacteriia	Flavobacteriales	Flavobacteriaceae	Algibacter
Otu000035	758	201	53	67	4	398	21	196	3	5	2	61	819	729	97	8		3422	0.00766519			Otu000035	Bacteroidetes	Flavobacteriia	Flavobacteriales	Flavobacteriaceae	Algibacter
Otu000027	3	10	38	1130	487	345	0	775	402	251	5	418	0	0	5	163		4032	0.00903157			Otu000027	Bacteroidetes	Flavobacteriia	Flavobacteriales	Flavobacteriaceae	Algibacter
Otu000464	37	44	0	14	0	0	85	51	0	0	0	50	43	42	0	0		366	0.00081983			Otu000464	Bacteroidetes	Flavobacteriia	Flavobacteriales	Flavobacteriaceae	Algibacter
Otu000003	24	24	20	35	24	51	21	38	13	40	11	21	16	25	11	17172		17546	0.0393026			Otu000003	Bacteroidetes	Flavobacteriia	Flavobacteriales	Flavobacteriaceae	Aquimarina
Otu000036	8	10	31	493	2	11	65	2497	4	2	0	39	9	199	0	3		3373	0.00755543			Otu000036	Bacteroidetes	Flavobacteriia	Flavobacteriales	Flavobacteriaceae	Croceitalea
Otu000018	7	4	7	8	744	2033	1603	301	7	9	5	4	6	19	3	15		4775	0.0106959			Otu000018	Bacteroidetes	Flavobacteriia	Flavobacteriales	Flavobacteriaceae	Gilvibacter
Otu000009	21	11	2	17	6	27	8	33	7	23	7	30	5	9	8	8787		9001	0.020162			Otu000009	Bacteroidetes	Flavobacteriia	Flavobacteriales	Flavobacteriaceae	Maribacter
Otu000041	12	5	1	32	1	9	2	195	1	6	2	354	5	7	3	2560		3195	0.00715671			Otu000041	Bacteroidetes	Flavobacteriia	Flavobacteriales	Flavobacteriaceae	Muriicola
Otu000073	42	92	23	5	5	428	497	435	4	77	2	4	14	176	2	12		1818	0.00407227			Otu000073	Bacteroidetes	Flavobacteriia	Flavobacteriales	Flavobacteriaceae	Pibocella
Otu000020	2	5	4	1905	2	219	0	2191	3	176	2	16	6	7	5	13		4556	0.0102053			Otu000020	Bacteroidetes	Flavobacteriia	Flavobacteriales	Flavobacteriaceae	Spongiibacterium
Otu000062	3	116	163	129	4	132	12	910	1	1	1	284	6	4	4	278		2048	0.00458746			Otu000062	Bacteroidetes	Flavobacteriia	Flavobacteriales	Flavobacteriaceae	Spongiibacterium
Otu000086	48	4	3	136	2	9	1	81	4	16	2	46	49	1087	0	21		1509	0.00338012			Otu000086	Bacteroidetes	Flavobacteriia	Flavobacteriales	Flavobacteriaceae	Winogradskyella
Otu000089	12	229	89	88	1	340	111	162	3	1	0	144	14	57	172	71		1494	0.00334652			Otu000089	Bacteroidetes	Sphingobacteriia	Sphingobacteriales	Chitinophagaceae	Crenotalea
Otu000552	4	62	11	11	0	65	27	15	0	0	0	24	1	18	50	16		304	0.000680952			Otu000552	Bacteroidetes	Sphingobacteriia	Sphingobacteriales	Chitinophagaceae	Crenotalea
Otu000252	111	17	95	9	0	174	1	34	1	143	0	50	1	0	0	0		636	0.00142462			Otu000252	Bacteroidetes	Sphingobacteriia	Sphingobacteriales	Rhodothermaceae	Rubricoccus
Otu000366	0	14	0	0	0	109	51	48	0	112	49	38	0	0	0	43		464	0.00103935			Otu000366	Bacteroidetes	Sphingobacteriia	Sphingobacteriales	Rhodothermaceae	Rubricoccus
Otu000187	0	76	1	4	0	200	70	36	2	180	83	68	0	0	36	90		846	0.00189502			Otu000187	Bacteroidetes	Sphingobacteriia	Sphingobacteriales	Rhodothermaceae	Rubricoccus
Otu000163	10	6	310	288	1	101	0	1	0	0	0	102	16	1	12	94		942	0.00211005			Otu000163	Bacteroidetes	Sphingobacteriia	Sphingobacteriales	Saprospiraceae	Haliscomenobacter
Otu000188	2	216	145	120	2	65	1	136	0	0	0	48	3	0	97	8		843	0.0018883			Otu000188	Bacteroidetes	Sphingobacteriia	Sphingobacteriales	Saprospiraceae	Phaeodactylibacter
Otu000742	6	20	0	0	0	63	12	26	0	14	0	42	7	0	11	5		206	0.000461434			Otu000742	Bacteroidetes	Sphingobacteriia	Sphingobacteriales	Saprospiraceae	Portibacter
Otu000084	45	162	1	9	1	375	41	295	0	107	0	296	46	0	95	61		1534	0.00343612			Otu000084	Bacteroidetes	Sphingobacteriia	Sphingobacteriales	Saprospiraceae	Portibacter
Otu000199	7	27	36	45	1	539	0	9	0	0	1	59	7	0	23	64		818	0.0018323			Otu000199	Bacteroidetes	Sphingobacteriia	Sphingobacteriales	Saprospiraceae	Portibacter
Otu000597	0	8	56	52	0	35	1	8	0	30	0	44	0	0	0	38		272	0.000609273			Otu000597	Chloroflexi	Anaerolineae	Anaerolineales	Anaerolineaceae	Levilinea
Otu000061	95	599	0	0	374	0	0	0	299	28	3	0	85	32	555	0		2070	0.00463674			Otu000061	Chloroflexi	Caldilineae	Caldilineales	Caldilineaceae	Caldilinea
Otu000135	163	80	248	91	175	3	79	0	115	1	60	0	2	0	0	66		1083	0.00242589			Otu000135	Chloroflexi	Caldilineae	Caldilineales	Caldilineaceae	Litorilinea
Otu000148	1	9	38	40	0	106	69	102	0	319	64	93	0	169	1	5		1016	0.00227581			Otu000148	Chloroflexi	Caldilineae	Caldilineales	Caldilineaceae	Litorilinea
Otu000006	14	6	9	20	10	15	8	24	7	13	7335	12	12	14	6970	14		14483	0.0324415			Otu000006	Firmicutes	Bacilli	Bacillales	Planococcaceae	Planomicrobium
Otu000948	13	10	3	5	37	15	8	16	0	0	1	18	11	2	6	13		158	0.000353916			Otu000948	Gemmatimonadetes	Gemmatimonadetes	Gemmatimonadales	Gemmatimonadaceae	Gemmatimonas
Otu000179	55	3	56	37	339	71	74	39	1	0	0	116	0	0	0	80		871	0.00195102			Otu000179	Latescibacteria	Latescibacteria_genera_incertae_sedis	NA	NA	NA
Otu000083	25	151	203	195	0	33	294	77	1	39	265	45	25	0	3	190		1546	0.003463			Otu000083	Lentisphaerae	Lentisphaeria	Victivallales	Victivallaceae	Victivallis
Otu000918	1	17	35	10	0	4	35	13	0	1	12	1	8	0	0	29		166	0.000371835			Otu000918	Lentisphaerae	Lentisphaeria	Victivallales	Victivallaceae	Victivallis
Otu000253	9	1	1	0	0	131	183	66	0	74	116	38	10	3	0	4		636	0.00142462			Otu000253	Nitrospinae	Nitrospinia	Nitrospinales	Nitrospinaceae	Nitrospina
Otu000201	1	76	44	40	0	42	281	10	0	53	263	1	0	1	0	4		816	0.00182782			Otu000201	Nitrospinae	Nitrospinia	Nitrospinales	Nitrospinaceae	Nitrospina
Otu000030	117	171	627	616	3	1022	106	136	5	486	80	218	107	3	4	198		3899	0.00873365			Otu000030	Nitrospinae	Nitrospinia	Nitrospinales	Nitrospinaceae	Nitrospina
Otu000133	19	113	47	59	0	229	240	50	1	109	176	0	25	5	0	14		1087	0.00243485			Otu000133	Nitrospirae	Nitrospira	Nitrospirales	Nitrospiraceae	Nitrospira
Otu000134	38	65	30	81	1	360	56	107	0	152	65	63	51	5	1	11		1086	0.00243261			Otu000134	Nitrospirae	Nitrospira	Nitrospirales	Nitrospiraceae	Nitrospira
Otu000498	16	9	5	46	1	79	12	44	1	44	16	43	18	1	1	6		342	0.000766071			Otu000498	Nitrospirae	Nitrospira	Nitrospirales	Nitrospiraceae	Nitrospira
Otu000019	24	49	51	173	5	1499	684	408	2	335	249	608	15	29	5	434		4570	0.0102367			Otu000019	Nitrospirae	Nitrospira	Nitrospirales	Nitrospiraceae	Nitrospira
Otu000323	21	24	38	42	0	110	72	45	0	45	67	16	24	0	2	4		510	0.00114239			Otu000323	Nitrospirae	Nitrospira	Nitrospirales	Nitrospiraceae	Nitrospira
Otu000146	79	209	98	31	2	109	1	142	3	10	0	74	0	4	229	41		1032	0.00231165			Otu000146	Nitrospirae	Nitrospira	Nitrospirales	Nitrospiraceae	Nitrospira
Otu000012	31	484	489	548	243	1191	581	170	79	907	419	127	35	303	279	307		6193	0.0138722			Otu000012	Nitrospirae	Nitrospira	Nitrospirales	Nitrospiraceae	Nitrospira
Otu000015	92	329	29	327	233	1043	620	137	138	1195	468	112	167	501	50	54		5495	0.0123087			Otu000015	Nitrospirae	Nitrospira	Nitrospirales	Nitrospiraceae	Nitrospira
Otu000090	44	155	124	70	99	387	242	36	82	182	0	23	0	1	41	4		1490	0.00333756			Otu000090	Nitrospirae	Nitrospira	Nitrospirales	Nitrospiraceae	Nitrospira
Otu000416	38	5	0	90	0	28	89	5	0	16	85	0	33	0	0	27		416	0.000931829			Otu000416	Planctomycetes	Phycisphaerae	Phycisphaerales	Phycisphaeraceae	Phycisphaera
Otu000071	5	93	53	459	2	476	499	4	1	1	33	2	1	179	1	24		1833	0.00410587			Otu000071	Planctomycetes	Phycisphaerae	Phycisphaerales	Phycisphaeraceae	Phycisphaera
Otu000165	46	41	186	161	0	222	104	7	2	73	44	1	40	1	0	8		936	0.00209661			Otu000165	Planctomycetes	Phycisphaerae	Phycisphaerales	Phycisphaeraceae	Phycisphaera
Otu000151	0	54	0	56	0	149	68	132	3	217	1	0	2	233	2	82		999	0.00223773			Otu000151	Planctomycetes	Planctomycetia	Planctomycetales	Planctomycetaceae	Blastopirellula
Otu000189	180	12	57	71	321	0	0	12	0	0	0	1	179	0	1	8		842	0.00188606			Otu000189	Planctomycetes	Planctomycetia	Planctomycetales	Planctomycetaceae	Blastopirellula
Otu000459	0	93	8	14	1	37	71	36	0	10	1	29	1	24	0	47		372	0.00083327			Otu000459	Planctomycetes	Planctomycetia	Planctomycetales	Planctomycetaceae	Blastopirellula
Otu000157	60	48	0	1	2	381	159	64	2	107	4	73	52	1	0	8		962	0.00215485			Otu000157	Planctomycetes	Planctomycetia	Planctomycetales	Planctomycetaceae	Blastopirellula
Otu001497	11	7	2	1	0	21	7	12	0	6	1	6	8	2	1	1		86	0.000192638			Otu001497	Planctomycetes	Planctomycetia	Planctomycetales	Planctomycetaceae	Blastopirellula
Otu000242	106	39	35	59	0	69	0	117	1	63	0	41	118	25	0	0		673	0.0015075			Otu000242	Planctomycetes	Planctomycetia	Planctomycetales	Planctomycetaceae	Blastopirellula
Otu000827	8	25	1	7	0	66	10	20	0	10	1	7	27	0	0	4		186	0.000416635			Otu000827	Planctomycetes	Planctomycetia	Planctomycetales	Planctomycetaceae	Blastopirellula
Otu000116	34	12	35	75	149	436	79	23	0	175	0	0	35	32	0	91		1176	0.00263421			Otu000116	Planctomycetes	Planctomycetia	Planctomycetales	Planctomycetaceae	Blastopirellula
Otu000302	31	6	0	77	0	0	65	3	0	2	1	127	46	82	0	109		549	0.00122975			Otu000302	Planctomycetes	Planctomycetia	Planctomycetales	Planctomycetaceae	Blastopirellula
Otu000259	21	26	69	89	2	0	156	50	0	61	43	1	35	39	3	37		632	0.00141566			Otu000259	Planctomycetes	Planctomycetia	Planctomycetales	Planctomycetaceae	Blastopirellula
Otu000365	5	140	18	10	0	6	106	6	1	19	5	0	11	30	80	29		466	0.00104383			Otu000365	Planctomycetes	Planctomycetia	Planctomycetales	Planctomycetaceae	Blastopirellula
Otu000218	0	41	130	72	0	9	106	50	0	0	61	93	1	7	78	100		748	0.0016755			Otu000218	Planctomycetes	Planctomycetia	Planctomycetales	Planctomycetaceae	Blastopirellula
Otu000270	56	16	0	0	1	281	91	28	1	38	53	1	42	0	0	5		613	0.0013731			Otu000270	Planctomycetes	Planctomycetia	Planctomycetales	Planctomycetaceae	Blastopirellula
Otu000099	3	187	73	64	343	247	120	81	0	1	51	5	1	27	124	1		1328	0.00297468			Otu000099	Planctomycetes	Planctomycetia	Planctomycetales	Planctomycetaceae	Blastopirellula
Otu000101	141	396	0	13	1	205	16	1	0	1	1	1	142	0	375	18		1311	0.0029366			Otu000101	Planctomycetes	Planctomycetia	Planctomycetales	Planctomycetaceae	Blastopirellula
Otu000235	226	0	63	55	1	57	0	32	2	2	0	0	230	13	0	11		692	0.00155006			Otu000235	Planctomycetes	Planctomycetia	Planctomycetales	Planctomycetaceae	Blastopirellula
Otu000141	2	115	0	0	1	101	63	82	1	61	0	261	0	10	144	224		1065	0.00238557			Otu000141	Planctomycetes	Planctomycetia	Planctomycetales	Planctomycetaceae	Blastopirellula
Otu000318	9	44	25	41	2	156	0	8	1	155	0	0	21	10	36	9		517	0.00115807			Otu000318	Planctomycetes	Planctomycetia	Planctomycetales	Planctomycetaceae	Blastopirellula
Otu000216	36	53	36	256	0	46	124	42	0	11	68	0	38	17	21	3		751	0.00168222			Otu000216	Planctomycetes	Planctomycetia	Planctomycetales	Planctomycetaceae	Gimesia
Otu000234	0	62	22	23	1	156	101	33	2	146	81	40	0	1	2	22		692	0.00155006			Otu000234	Planctomycetes	Planctomycetia	Planctomycetales	Planctomycetaceae	Gimesia
Otu000153	58	53	18	170	1	114	306	165	1	1	0	1	73	20	0	10		991	0.00221981			Otu000153	Planctomycetes	Planctomycetia	Planctomycetales	Planctomycetaceae	Gimesia
Otu000131	85	1	145	76	0	1	69	155	1	205	36	149	0	165	0	8		1096	0.00245501			Otu000131	Planctomycetes	Planctomycetia	Planctomycetales	Planctomycetaceae	Gimesia
Otu000190	39	1	15	11	0	0	1	77	2	303	2	58	46	270	1	16		842	0.00188606			Otu000190	Planctomycetes	Planctomycetia	Planctomycetales	Planctomycetaceae	Pirellula
Otu000224	1	84	6	38	435	0	0	6	0	4	0	0	0	11	126	11		722	0.00161726			Otu000224	Planctomycetes	Planctomycetia	Planctomycetales	Planctomycetaceae	Pirellula
Otu000160	49	154	30	73	1	57	29	12	0	1	0	159	44	49	111	192		961	0.00215261			Otu000160	Planctomycetes	Planctomycetia	Planctomycetales	Planctomycetaceae	Pirellula
Otu000168	136	0	1	95	71	29	48	30	179	0	0	0	303	26	0	1		919	0.00205853			Otu000168	Planctomycetes	Planctomycetia	Planctomycetales	Planctomycetaceae	Pirellula
Otu000159	37	12	30	49	155	5	0	127	0	7	1	272	52	23	0	191		961	0.00215261			Otu000159	Planctomycetes	Planctomycetia	Planctomycetales	Planctomycetaceae	Rhodopirellula
Otu000620	0	0	40	36	0	22	0	58	0	18	0	33	0	16	0	40		263	0.000589113			Otu000620	Planctomycetes	Planctomycetia	Planctomycetales	Planctomycetaceae	Rhodopirellula
Otu000093	41	1	2	533	0	43	1	302	1	32	0	284	52	21	1	127		1441	0.0032278			Otu000093	Planctomycetes	Planctomycetia	Planctomycetales	Planctomycetaceae	Rhodopirellula
Otu000611	1	24	44	105	1	1	21	24	0	0	12	0	0	11	0	22		266	0.000595833			Otu000611	Planctomycetes	Planctomycetia	Planctomycetales	Planctomycetaceae	Rhodopirellula
Otu000217	16	42	61	249	0	17	20	3	0	1	17	99	27	10	49	138		749	0.00167774			Otu000217	Planctomycetes	Planctomycetia	Planctomycetales	Planctomycetaceae	Rhodopirellula
Otu000029	12	8	6	16	12	53	5	614	3	13	6	5	6	12	7	3210		3988	0.00893301			Otu000029	Proteobacteria	Alphaproteobacteria	Alphaproteobacteria_incertae_sedis	Breoghania	NA
Otu000615	0	24	0	10	1	40	1	40	0	1	47	42	1	6	50	1		264	0.000591353			Otu000615	Proteobacteria	Alphaproteobacteria	Caulobacterales	Caulobacteraceae	Brevundimonas
Otu000032	37	120	176	268	337	774	497	144	2	382	184	199	49	188	32	210		3599	0.00806166			Otu000032	Proteobacteria	Alphaproteobacteria	Caulobacterales	Hyphomonadaceae	Litorimonas
Otu000067	118	203	118	54	0	61	115	41	2	359	84	125	32	267	208	127		1914	0.00428731			Otu000067	Proteobacteria	Alphaproteobacteria	Caulobacterales	Hyphomonadaceae	Maricaulis
Otu000660	12	0	10	55	0	64	30	15	0	39	10	4	1	2	0	0		242	0.000542073			Otu000660	Proteobacteria	Alphaproteobacteria	Eilatimonas	NA	NA
Otu000185	33	83	11	11	132	1	1	69	99	152	2	34	47	141	31	11		858	0.0019219			Otu000185	Proteobacteria	Alphaproteobacteria	Kordiimonadales	Kordiimonadaceae	Kordiimonas
Otu000004	444	867	551	240	1889	673	1091	200	1902	1239	1169	1320	935	1111	1480	1102		16213	0.0363167			Otu000004	Proteobacteria	Alphaproteobacteria	Rhizobiales	Bradyrhizobiaceae	Bradyrhizobium
Otu000310	0	1	1	9	1	47	10	29	0	189	0	64	0	148	0	38		537	0.00120287			Otu000310	Proteobacteria	Alphaproteobacteria	Rhizobiales	Brucellaceae	Falsochrobactrum
Otu000698	11	19	17	53	0	7	5	18	0	21	2	20	12	39	1	0		225	0.000503994			Otu000698	Proteobacteria	Alphaproteobacteria	Rhizobiales	Hyphomicrobiaceae	Cucumibacter
Otu000044	21	187	134	155	311	526	150	238	165	279	44	257	158	183	82	149		3039	0.00680728			Otu000044	Proteobacteria	Alphaproteobacteria	Rhizobiales	Hyphomicrobiaceae	Cucumibacter
Otu000435	1	13	7	13	0	55	39	37	0	0	28	117	0	3	1	81		395	0.000884789			Otu000435	Proteobacteria	Alphaproteobacteria	Rhizobiales	Hyphomicrobiaceae	Filomicrobium
Otu000175	2	47	70	123	1	262	119	60	0	70	32	54	9	4	1	27		881	0.00197342			Otu000175	Proteobacteria	Alphaproteobacteria	Rhizobiales	Hyphomicrobiaceae	Filomicrobium
Otu000491	11	17	3	13	0	25	100	64	1	3	0	77	13	2	0	16		345	0.000772791			Otu000491	Proteobacteria	Alphaproteobacteria	Rhizobiales	Hyphomicrobiaceae	Filomicrobium
Otu000295	5	2	1	0	57	4	33	13	123	55	15	50	90	61	18	38		565	0.00126558			Otu000295	Proteobacteria	Alphaproteobacteria	Rhizobiales	Methylobacteriaceae	Methylobacterium
Otu000132	0	9	61	52	3	53	204	1	2	286	176	0	1	239	0	1		1088	0.00243709			Otu000132	Proteobacteria	Alphaproteobacteria	Rhizobiales	Methylocystaceae	Terasakiella
Otu000316	1	16	0	0	0	6	94	2	33	116	77	1	36	124	0	16		522	0.00116927			Otu000316	Proteobacteria	Alphaproteobacteria	Rhizobiales	Phyllobacteriaceae	Hoeflea
Otu000227	13	1	5	16	3	63	143	63	1	0	156	111	13	6	58	59		711	0.00159262			Otu000227	Proteobacteria	Alphaproteobacteria	Rhizobiales	Phyllobacteriaceae	Mesorhizobium
Otu000205	0	171	24	125	148	78	39	158	2	23	0	2	1	17	0	19		807	0.00180766			Otu000205	Proteobacteria	Alphaproteobacteria	Rhizobiales	Phyllobacteriaceae	Pseudahrensia
Otu000358	26	2	1	2	92	39	101	57	2	2	60	57	29	0	0	5		475	0.00106399			Otu000358	Proteobacteria	Alphaproteobacteria	Rhizobiales	Phyllobacteriaceae	Pseudahrensia
Otu000040	0	2	2	2	59	88	3	50	1494	67	56	4	1377	6	1	14		3225	0.00722391			Otu000040	Proteobacteria	Alphaproteobacteria	Rhizobiales	Phyllobacteriaceae	Pseudahrensia
Otu000466	0	6	0	12	111	88	7	46	0	41	5	38	0	0	0	11		365	0.00081759			Otu000466	Proteobacteria	Alphaproteobacteria	Rhizobiales	Phyllobacteriaceae	Pseudahrensia
Otu000286	8	0	14	10	1	98	0	111	0	49	1	189	12	0	1	84		578	0.0012947			Otu000286	Proteobacteria	Alphaproteobacteria	Rhizobiales	Phyllobacteriaceae	Pseudahrensia
Otu000011	279	1080	71	114	1070	591	298	333	112	383	118	435	293	284	761	275		6497	0.0145531			Otu000011	Proteobacteria	Alphaproteobacteria	Rhizobiales	Phyllobacteriaceae	Pseudahrensia
Otu000021	4	2	62	87	4	946	588	519	6	733	445	739	0	71	4	277		4487	0.0100508			Otu000021	Proteobacteria	Alphaproteobacteria	Rhizobiales	Phyllobacteriaceae	Pseudahrensia
Otu000279	0	68	10	70	1	36	42	47	0	20	4	129	1	20	45	100		593	0.0013283			Otu000279	Proteobacteria	Alphaproteobacteria	Rhizobiales	Rhodobiaceae	Afifella
Otu000569	4	5	1	23	0	62	28	29	0	19	38	49	7	5	0	22		292	0.000654072			Otu000569	Proteobacteria	Alphaproteobacteria	Rhizobiales	Rhodobiaceae	Afifella
Otu000450	1	0	13	14	0	27	137	42	0	18	97	29	0	1	0	0		379	0.00084895			Otu000450	Proteobacteria	Alphaproteobacteria	Rhizobiales	Rhodobiaceae	Tepidamorphus
Otu000156	0	20	0	9	2	101	185	43	2	84	0	117	0	9	4	388		964	0.00215933			Otu000156	Proteobacteria	Alphaproteobacteria	Rhizobiales	Rhodobiaceae	Tepidamorphus
Otu000007	284	1463	597	516	1284	676	333	1752	741	224	79	1163	659	264	697	876		11608	0.0260016			Otu000007	Proteobacteria	Alphaproteobacteria	Rhizobiales	Rhodobiaceae	Tepidamorphus
Otu000232	2	97	27	105	41	78	31	173	0	3	0	58	1	79	0	0		695	0.00155678			Otu000232	Proteobacteria	Alphaproteobacteria	Rhodobacterales	Rhodobacteraceae	Ahrensia
Otu000186	29	25	0	23	0	64	63	193	124	0	8	150	156	4	0	16		855	0.00191518			Otu000186	Proteobacteria	Alphaproteobacteria	Rhodobacterales	Rhodobacteraceae	Aliiroseovarius
Otu000053	121	68	145	54	64	64	267	17	366	145	242	111	357	96	98	101		2316	0.00518778			Otu000053	Proteobacteria	Alphaproteobacteria	Rhodobacterales	Rhodobacteraceae	Celeribacter
Otu000249	1	113	12	66	0	39	142	7	0	44	136	6	2	0	85	0		653	0.0014627			Otu000249	Proteobacteria	Alphaproteobacteria	Rhodobacterales	Rhodobacteraceae	Defluviimonas
Otu000051	60	406	114	618	3	124	2	214	3	32	3	265	3	418	6	161		2432	0.00544761			Otu000051	Proteobacteria	Alphaproteobacteria	Rhodobacterales	Rhodobacteraceae	Leisingera
Otu000092	0	28	3	11	1	379	366	7	2	346	293	0	2	13	3	5		1459	0.00326812			Otu000092	Proteobacteria	Alphaproteobacteria	Rhodobacterales	Rhodobacteraceae	Pseudoruegeria
Otu000038	9	31	36	862	4	214	45	1029	0	169	45	412	4	17	6	450		3333	0.00746583			Otu000038	Proteobacteria	Alphaproteobacteria	Rhodobacterales	Rhodobacteraceae	Ruegeria
Otu000059	179	104	178	96	0	1	3	1	3	4	2	22	8	1	103	1431		2136	0.00478458			Otu000059	Proteobacteria	Alphaproteobacteria	Rhodobacterales	Rhodobacteraceae	Ruegeria
Otu000126	4	9	4	35	3	303	116	112	2	29	12	137	2	238	1	97		1104	0.00247293			Otu000126	Proteobacteria	Alphaproteobacteria	Rhodobacterales	Rhodobacteraceae	Sulfitobacter
Otu000292	20	43	13	17	329	4	68	1	2	0	2	1	20	0	48	0		568	0.0012723			Otu000292	Proteobacteria	Alphaproteobacteria	Rhodospirillales	Rhodospirillaceae	Aestuariispira
Otu000291	20	0	1	30	0	17	57	3	0	150	16	69	16	111	0	80		570	0.00127678			Otu000291	Proteobacteria	Alphaproteobacteria	Rhodospirillales	Rhodospirillaceae	Lacibacterium
Otu000115	37	1	85	205	0	110	196	143	0	81	165	100	36	0	1	26		1186	0.00265661			Otu000115	Proteobacteria	Alphaproteobacteria	Rhodospirillales	Rhodospirillaceae	Magnetospira
Otu000178	1	17	25	40	4	340	121	12	0	96	37	95	0	0	1	85		874	0.00195774			Otu000178	Proteobacteria	Alphaproteobacteria	Rhodospirillales	Rhodospirillaceae	Niveispirillum
Otu000583	0	0	8	6	0	60	76	22	0	32	45	23	1	0	1	6		280	0.000627192			Otu000583	Proteobacteria	Alphaproteobacteria	Rhodospirillales	Rhodospirillaceae	Pelagibius
Otu000204	0	38	0	123	109	0	0	222	0	87	0	95	0	109	1	27		811	0.00181662			Otu000204	Proteobacteria	Alphaproteobacteria	Rhodospirillales	Rhodospirillaceae	Pelagibius
Otu000100	95	89	85	24	1	3	392	85	3	1	325	94	2	1	89	25		1314	0.00294332			Otu000100	Proteobacteria	Alphaproteobacteria	Rhodospirillales	Rhodospirillaceae	Thalassospira
Otu000158	32	38	139	105	105	239	64	49	3	107	0	38	26	1	1	14		961	0.00215261			Otu000158	Proteobacteria	Alphaproteobacteria	Rhodospirillales	Rhodospirillaceae	Tistlia
Otu000471	11	3	64	64	1	42	63	26	2	2	45	27	10	0	0	1		361	0.00080863			Otu000471	Proteobacteria	Alphaproteobacteria	Rhodospirillales	Rhodospirillaceae	Tistlia
Otu000413	38	0	5	10	85	1	0	5	68	48	37	1	34	50	36	0		418	0.000936309			Otu000413	Proteobacteria	Alphaproteobacteria	Sphingomonadales	Erythrobacteraceae	Altererythrobacter
Otu000047	101	186	104	65	332	223	342	76	271	134	254	122	166	109	242	86		2813	0.00630104			Otu000047	Proteobacteria	Alphaproteobacteria	Sphingomonadales	Sphingomonadaceae	Sphingomonas
Otu000142	28	125	58	45	267	64	0	5	205	57	32	4	39	0	134	0		1063	0.00238109			Otu000142	Proteobacteria	Alphaproteobacteria	Sphingomonadales	Sphingomonadaceae	Sphingomonas
Otu000226	25	51	9	199	1	56	26	120	3	28	1	21	19	118	1	36		714	0.00159934			Otu000226	Proteobacteria	Alphaproteobacteria	Sphingomonadales	Sphingomonadaceae	Sphingorhabdus
Otu000223	6	15	1	0	273	40	2	5	248	53	1	26	4	2	23	24		723	0.0016195			Otu000223	Proteobacteria	Betaproteobacteria	Burkholderiales	Burkholderiaceae	Cupriavidus
Otu000048	72	120	62	2	41	17	174	112	389	579	188	65	316	496	173	0		2806	0.00628536			Otu000048	Proteobacteria	Betaproteobacteria	Burkholderiales	Burkholderiaceae	Ralstonia
Otu000078	1	1	39	32	0	3	231	36	626	1	176	15	544	2	20	0		1727	0.00386843			Otu000078	Proteobacteria	Betaproteobacteria	Burkholderiales	Burkholderiaceae	Ralstonia
Otu000492	0	21	26	22	0	47	0	70	0	46	0	77	0	0	0	35		344	0.000770551			Otu000492	Proteobacteria	Betaproteobacteria	Burkholderiales	Burkholderiales_incertae_sedis	Piscinibacter
Otu000049	41	38	15	14	126	201	423	38	278	318	314	150	332	175	50	134		2647	0.00592921			Otu000049	Proteobacteria	Betaproteobacteria	Burkholderiales	Comamonadaceae	Delftia
Otu000039	252	503	282	201	485	83	1	382	149	33	2	181	317	17	364	57		3309	0.00741207			Otu000039	Proteobacteria	Betaproteobacteria	Methylophilales	Methylophilaceae	Methylotenera
Otu000421	21	49	10	15	51	13	3	59	67	3	0	19	28	3	45	26		412	0.000922869			Otu000421	Proteobacteria	Betaproteobacteria	Methylophilales	Methylophilaceae	Methylotenera
Otu000055	46	22	199	190	3	264	393	121	2	233	250	221	25	4	1	256		2230	0.00499514			Otu000055	Proteobacteria	Betaproteobacteria	Nitrosomonadales	Nitrosomonadaceae	Nitrosospira
Otu000437	0	0	0	2	0	55	87	27	0	78	69	27	0	40	0	10		395	0.000884789			Otu000437	Proteobacteria	Deltaproteobacteria	Desulfobacterales	Desulfobacteraceae	Desulfatitalea
Otu000254	1	0	27	23	0	236	79	28	2	127	91	22	0	0	0	0		636	0.00142462			Otu000254	Proteobacteria	Deltaproteobacteria	Desulfobacterales	Desulfobacteraceae	Desulfonatronobacter
Otu000423	8	28	19	32	0	80	58	12	1	72	52	8	3	0	26	11		410	0.000918389			Otu000423	Proteobacteria	Deltaproteobacteria	Desulfobacterales	Desulfobacteraceae	Desulfonatronobacter
Otu000527	1	35	63	85	1	7	28	12	0	1	1	10	0	0	31	43		318	0.000712311			Otu000527	Proteobacteria	Deltaproteobacteria	Desulfobacterales	Desulfobacteraceae	Desulfonatronobacter
Otu000516	0	0	46	39	0	66	58	27	0	11	42	35	1	1	0	4		330	0.000739191			Otu000516	Proteobacteria	Deltaproteobacteria	Desulfovibrionales	Desulfohalobiaceae	Desulfovermiculus
Otu000447	13	42	25	75	0	2	100	14	6	3	66	11	19	2	1	4		383	0.00085791			Otu000447	Proteobacteria	Deltaproteobacteria	Desulfovibrionales	Desulfohalobiaceae	Desulfovermiculus
Otu000008	37	74	35	594	145	2044	1071	1012	353	1546	781	906	216	6	1	643		9464	0.0211991			Otu000008	Proteobacteria	Deltaproteobacteria	Desulfovibrionales	Desulfohalobiaceae	Desulfovermiculus
Otu000042	5	12	119	180	1	135	590	524	210	94	505	497	167	2	2	116		3159	0.00707607			Otu000042	Proteobacteria	Deltaproteobacteria	Desulfuromonadales	Geobacteraceae	Geopsychrobacter
Otu000603	0	2	7	10	1	13	61	50	21	7	37	43	15	0	0	2		269	0.000602553			Otu000603	Proteobacteria	Deltaproteobacteria	Desulfuromonadales	Geobacteraceae	Geopsychrobacter
Otu000570	0	1	0	54	0	65	107	8	0	16	20	8	0	0	3	10		292	0.000654072			Otu000570	Proteobacteria	Deltaproteobacteria	Desulfuromonadales	Geobacteraceae	Geothermobacter
Otu000514	8	13	11	30	0	0	0	23	116	0	0	0	119	12	0	0		332	0.000743671			Otu000514	Proteobacteria	Deltaproteobacteria	Myxococcales	Polyangiaceae	Byssovorax
Otu000534	0	0	19	15	0	102	34	28	0	45	31	39	0	0	0	1		314	0.000703351			Otu000534	Proteobacteria	Deltaproteobacteria	Myxococcales	Polyangiaceae	Sorangium
Otu000387	1	20	25	69	0	124	55	33	0	68	9	23	1	8	0	12		448	0.00100351			Otu000387	Proteobacteria	Deltaproteobacteria	Syntrophobacterales	Syntrophaceae	Desulfobacca
Otu000521	18	23	1	2	1	84	1	13	1	70	1	11	19	75	1	2		323	0.000723511			Otu000521	Proteobacteria	Epsilonproteobacteria	Nautiliales	Nautiliaceae	Nitratiruptor
Otu000064	142	4	152	32	145	3	303	41	466	0	245	23	469	1	0	9		2035	0.00455834			Otu000064	Proteobacteria	Gammaproteobacteria	Alteromonadales	Alteromonadaceae	Alteromonas
Otu000692	1	40	0	24	0	33	21	13	0	23	0	1	0	0	65	8		229	0.000512954			Otu000692	Proteobacteria	Gammaproteobacteria	Alteromonadales	Alteromonadaceae	Chromatocurvus
Otu000125	1	0	0	65	1	35	172	203	0	18	64	337	1	2	0	212		1111	0.00248861			Otu000125	Proteobacteria	Gammaproteobacteria	Alteromonadales	Alteromonadaceae	Chromatocurvus
Otu000124	2	52	1	34	0	135	208	15	2	122	103	187	0	77	29	170		1137	0.00254685			Otu000124	Proteobacteria	Gammaproteobacteria	Alteromonadales	Alteromonadaceae	Chromatocurvus
Otu000553	1	0	0	1	29	21	92	20	26	22	62	25	0	1	3	1		304	0.000680952			Otu000553	Proteobacteria	Gammaproteobacteria	Alteromonadales	Alteromonadaceae	Marinobacter
Otu000314	7	157	5	41	1	15	34	43	1	14	16	0	15	1	169	10		529	0.00118495			Otu000314	Proteobacteria	Gammaproteobacteria	Alteromonadales	Alteromonadales_incertae_sedis	Pseudomaricurvus
Otu000174	3	284	17	26	202	0	0	54	156	0	0	13	1	0	119	11		886	0.00198462			Otu000174	Proteobacteria	Gammaproteobacteria	Alteromonadales	Colwelliaceae	Colwellia
Otu000001	52	44	54	61	35	70	43	10988	38	43	39	49	45	23388	35	48		35032	0.0784707			Otu000001	Proteobacteria	Gammaproteobacteria	Alteromonadales	Shewanellaceae	Shewanella
Otu000352	7	174	2	0	17	12	1	8	19	53	0	9	6	44	130	0		482	0.00107967			Otu000352	Proteobacteria	Gammaproteobacteria	Chromatiales	Chromatiaceae	Thioflavicoccus
Otu000128	25	136	27	26	76	151	169	93	2	101	85	91	3	33	61	23		1102	0.00246845			Otu000128	Proteobacteria	Gammaproteobacteria	Chromatiales	Chromatiaceae	Thiohalobacter
Otu000046	129	279	2	5	1171	5	11	204	1	3	13	293	153	43	280	287		2879	0.00644888			Otu000046	Proteobacteria	Gammaproteobacteria	Chromatiales	Ectothiorhodospiraceae	Ectothiorhodosinus
Otu000127	3	60	77	96	155	90	178	67	80	35	98	77	0	3	16	68		1103	0.00247069			Otu000127	Proteobacteria	Gammaproteobacteria	Chromatiales	Ectothiorhodospiraceae	Ectothiorhodosinus
Otu000152	1	184	45	40	1	131	61	2	1	153	28	0	0	136	215	1		999	0.00223773			Otu000152	Proteobacteria	Gammaproteobacteria	Chromatiales	Ectothiorhodospiraceae	Ectothiorhodosinus
Otu000333	0	7	9	45	0	171	0	34	0	117	0	77	0	0	0	38		498	0.00111551			Otu000333	Proteobacteria	Gammaproteobacteria	Chromatiales	Ectothiorhodospiraceae	Ectothiorhodosinus
Otu000787	0	69	6	7	1	17	30	0	1	12	15	1	0	0	34	0		193	0.000432315			Otu000787	Proteobacteria	Gammaproteobacteria	Chromatiales	Ectothiorhodospiraceae	Ectothiorhodosinus
Otu000271	33	38	15	12	2	39	182	143	1	34	11	77	12	14	0	0		613	0.0013731			Otu000271	Proteobacteria	Gammaproteobacteria	Chromatiales	Ectothiorhodospiraceae	Thiogranum
Otu000154	0	33	23	53	0	66	40	69	0	235	28	152	0	185	0	100		984	0.00220413			Otu000154	Proteobacteria	Gammaproteobacteria	Chromatiales	Ectothiorhodospiraceae	Thiogranum
Otu000043	121	322	177	279	190	234	231	247	40	204	57	219	152	113	238	229		3053	0.00683864			Otu000043	Proteobacteria	Gammaproteobacteria	Chromatiales	Ectothiorhodospiraceae	Thiogranum
Otu000451	4	60	38	43	2	49	75	0	0	32	63	0	1	0	1	11		379	0.00084895			Otu000451	Proteobacteria	Gammaproteobacteria	Chromatiales	Ectothiorhodospiraceae	Thiogranum
Otu000097	29	60	6	30	130	198	143	168	0	202	46	157	19	93	4	69		1354	0.00303292			Otu000097	Proteobacteria	Gammaproteobacteria	Chromatiales	Ectothiorhodospiraceae	Thiogranum
Otu000331	0	0	49	59	0	112	31	68	1	69	33	53	0	0	0	28		503	0.00112671			Otu000331	Proteobacteria	Gammaproteobacteria	Chromatiales	Ectothiorhodospiraceae	Thiogranum
Otu000111	25	39	62	64	45	135	226	202	2	43	76	154	11	27	1	108		1220	0.00273277			Otu000111	Proteobacteria	Gammaproteobacteria	Chromatiales	Ectothiorhodospiraceae	Thiohalospira
Otu000431	0	10	0	6	62	15	72	11	1	4	69	64	0	1	8	75		398	0.000891509			Otu000431	Proteobacteria	Gammaproteobacteria	Chromatiales	Ectothiorhodospiraceae	Thiorhodospira
Otu000520	0	17	7	24	0	23	16	35	0	0	1	109	0	3	17	73		325	0.000727991			Otu000520	Proteobacteria	Gammaproteobacteria	Chromatiales	Granulosicoccaceae	Granulosicoccus
Otu000354	19	23	1	11	72	74	24	94	0	9	0	107	20	2	20	3		479	0.00107295			Otu000354	Proteobacteria	Gammaproteobacteria	Chromatiales	Granulosicoccaceae	Granulosicoccus
Otu000265	29	21	18	37	0	58	1	172	1	39	1	130	36	1	0	78		622	0.00139326			Otu000265	Proteobacteria	Gammaproteobacteria	Chromatiales	Granulosicoccaceae	Granulosicoccus
Otu000024	88	793	63	20	1130	45	1	73	964	31	3	81	19	4	827	48		4190	0.00938549			Otu000024	Proteobacteria	Gammaproteobacteria	Gammaproteobacteria_incertae_sedis	Eionea	NA
Otu000487	0	1	9	10	1	29	0	70	0	103	2	51	0	62	0	8		346	0.000775031			Otu000487	Proteobacteria	Gammaproteobacteria	Gammaproteobacteria_incertae_sedis	Litorivivens	NA
Otu000123	27	144	0	175	507	82	2	11	0	5	0	2	36	2	114	35		1142	0.00255805			Otu000123	Proteobacteria	Gammaproteobacteria	Gammaproteobacteria_incertae_sedis	Litorivivens	NA
Otu000702	3	17	10	9	0	20	32	40	0	14	7	58	4	0	0	9		223	0.000499514			Otu000702	Proteobacteria	Gammaproteobacteria	Gammaproteobacteria_incertae_sedis	Litorivivens	NA
Otu000642	7	16	7	27	0	2	22	20	0	31	0	9	6	1	0	104		252	0.000564473			Otu000642	Proteobacteria	Gammaproteobacteria	Gammaproteobacteria_incertae_sedis	Marinicella	NA
Otu000091	2	166	245	278	19	442	50	35	17	114	11	23	0	2	72	4		1480	0.00331516			Otu000091	Proteobacteria	Gammaproteobacteria	Gammaproteobacteria_incertae_sedis	Marinicella	NA
Otu000050	90	135	33	48	9	277	146	309	14	411	86	349	72	232	115	248		2574	0.00576569			Otu000050	Proteobacteria	Gammaproteobacteria	Gammaproteobacteria_incertae_sedis	Methylohalomonas	NA
Otu000031	226	694	47	25	140	0	64	30	117	189	0	438	214	243	785	470		3682	0.00824758			Otu000031	Proteobacteria	Gammaproteobacteria	Gammaproteobacteria_incertae_sedis	Methylohalomonas	NA
Otu001462	7	8	1	0	7	8	1	2	3	3	3	11	6	5	17	6		88	0.000197118			Otu001462	Proteobacteria	Gammaproteobacteria	Gammaproteobacteria_incertae_sedis	Methylohalomonas	NA
Otu000398	1	18	22	21	0	84	42	55	0	10	40	92	0	0	0	51		436	0.000976628			Otu000398	Proteobacteria	Gammaproteobacteria	Gammaproteobacteria_incertae_sedis	Plasticicumulans	NA
Otu000305	1	89	0	22	1	36	134	131	0	24	1	0	0	6	93	6		544	0.00121855			Otu000305	Proteobacteria	Gammaproteobacteria	Gammaproteobacteria_incertae_sedis	Pseudohaliea	NA
Otu000502	3	6	20	15	0	62	85	0	1	52	88	0	4	0	0	6		342	0.000766071			Otu000502	Proteobacteria	Gammaproteobacteria	Legionellales	Coxiellaceae	Coxiella
Otu000002	8	14	13	16	10642	167	815	45	10823	15	694	17	1815	13	6	15		25118	0.0562636			Otu000002	Proteobacteria	Gammaproteobacteria	Legionellales	Coxiellaceae	Coxiella
Otu000717	2	24	1	8	2	7	2	71	0	1	3	50	5	13	16	12		217	0.000486074			Otu000717	Proteobacteria	Gammaproteobacteria	Methylococcales	Methylococcaceae	Methylobacter
Otu000005	903	1885	934	651	846	1137	374	1785	297	542	164	1487	926	471	1649	1215		15266	0.0341954			Otu000005	Proteobacteria	Gammaproteobacteria	Methylococcales	Methylococcaceae	Methylobacter
Otu000655	9	32	11	8	4	8	8	21	13	8	2	32	22	10	28	28		244	0.000546553			Otu000655	Proteobacteria	Gammaproteobacteria	Methylococcales	Methylococcaceae	Methylobacter
Otu001370	6	11	14	9	4	13	3	2	0	0	0	6	6	1	12	8		95	0.000212797			Otu001370	Proteobacteria	Gammaproteobacteria	Methylococcales	Methylococcaceae	Methylobacter
Otu000264	21	54	25	35	0	82	80	65	1	94	45	18	10	62	20	11		623	0.0013955			Otu000264	Proteobacteria	Gammaproteobacteria	Methylococcales	Methylococcaceae	Methylococcus
Otu000579	11	56	0	1	1	16	79	26	0	15	20	15	23	3	10	8		284	0.000636152			Otu000579	Proteobacteria	Gammaproteobacteria	Methylococcales	Methylococcaceae	Methylogaea
Otu000033	248	398	173	270	253	259	80	642	2	148	63	253	198	9	409	34		3439	0.00770327			Otu000033	Proteobacteria	Gammaproteobacteria	Methylococcales	Methylococcaceae	Methylomarinum
Otu000074	16	55	483	448	60	204	0	249	30	17	2	177	24	1	3	36		1805	0.00404315			Otu000074	Proteobacteria	Gammaproteobacteria	Methylococcales	Methylococcaceae	Methylosoma
Otu000057	24	4	22	27	1	40	254	5	699	43	195	127	629	4	1	101		2176	0.00487418			Otu000057	Proteobacteria	Gammaproteobacteria	Oceanospirillales	Alcanivoracaceae	Alcanivorax
Otu001201	14	2	0	2	2	23	7	11	0	24	2	7	12	6	1	5		118	0.000264317			Otu001201	Proteobacteria	Gammaproteobacteria	Oceanospirillales	Oceanospirillaceae	Motiliproteus
Otu000864	11	0	0	8	0	21	30	21	1	17	33	21	13	0	0	0		176	0.000394235			Otu000864	Proteobacteria	Gammaproteobacteria	Oceanospirillales	Oceanospirillaceae	Motiliproteus
Otu000220	5	94	14	19	195	202	23	48	16	1	0	23	0	2	96	9		747	0.00167326			Otu000220	Proteobacteria	Gammaproteobacteria	Oceanospirillales	Oceanospirillaceae	Motiliproteus
Otu000247	5	62	25	20	122	4	5	27	0	69	1	95	5	65	70	87		662	0.00148286			Otu000247	Proteobacteria	Gammaproteobacteria	Oceanospirillales	Oceanospirillaceae	Neptuniibacter
Otu000973	15	6	8	10	27	3	2	4	0	3	3	23	20	6	0	22		152	0.000340476			Otu000973	Proteobacteria	Gammaproteobacteria	Oceanospirillales	Oceanospirillaceae	Neptuniibacter
Otu000633	16	11	78	85	0	10	18	6	0	3	0	2	22	3	0	3		257	0.000575673			Otu000633	Proteobacteria	Gammaproteobacteria	Oceanospirillales	Oceanospirillaceae	Oceanobacter
Otu000113	29	247	60	74	128	1	143	11	93	60	0	6	36	60	239	16		1203	0.00269469			Otu000113	Proteobacteria	Gammaproteobacteria	Oceanospirillales	Oceanospirillaceae	Oceanobacter
Otu000274	148	125	147	41	1	21	1	58	3	21	0	1	1	1	32	2		603	0.0013507			Otu000274	Proteobacteria	Gammaproteobacteria	Oceanospirillales	Oceanospirillales_incertae_sedis	Pseudohongiella
Otu000010	303	929	276	157	661	350	320	65	1573	125	495	356	1438	26	983	323		8380	0.018771			Otu000010	Proteobacteria	Gammaproteobacteria	Pseudomonadales	Pseudomonadaceae	Pseudomonas
Otu000060	3	24	0	18	53	206	248	281	51	458	122	255	23	360	19	1		2122	0.00475322			Otu000060	Proteobacteria	Gammaproteobacteria	Pseudomonadales	Pseudomonadaceae	Pseudomonas
Otu000119	34	160	79	39	0	86	168	85	0	140	82	46	1	54	179	6		1159	0.00259613			Otu000119	Proteobacteria	Gammaproteobacteria	Thiotrichales	Piscirickettsiaceae	Cycloclasticus
Otu000094	1	238	0	56	277	3	20	10	201	5	7	313	1	9	7	286		1434	0.00321212			Otu000094	Proteobacteria	Gammaproteobacteria	Vibrionales	Vibrionaceae	Vibrio
Otu000023	4	331	17	12	681	167	94	190	1	347	61	1020	4	210	367	798		4304	0.00964084			Otu000023	Proteobacteria	Gammaproteobacteria	Xanthomonadales	Xanthomonadaceae	Stenotrophomonas
Otu000130	61	144	78	131	214	1	153	22	2	2	84	16	55	0	103	34		1100	0.00246397			Otu000130	Verrucomicrobia	Opitutae	Puniceicoccales	Puniceicoccaceae	Pelagicoccus
																		446434	1

## Sheet: Table_S2
Table S2 – Mean within- and between-group Bray-Curtis dissimilarities
	1	2	3	4
1	0.740612	0.920966	0.919708	0.920859		1=Polyp			meandist() in vegan
2	0.920966	0.74134	0.82692	0.79794		2=Podocyst
3	0.919708	0.82692	0.785536	0.826448		3=Excyst
4	0.920859	0.79794	0.826448	0.655252		4=Isolated podocyst

## Sheet: Table_S3
Table S3 – Significantly differentially abundant OTUs when contrasting all groups
Polyps vs Podocysts (1v2)
	baseMean	log2FoldChange	lfcSE	stat	pvalue	padj		Phylum	Class	Order	Family	Genus
Otu000064	256.686	8.4763	1.13471	7.47004	8.0172e-14	1.80387e-11		Proteobacteria	Gammaproteobacteria	Alteromonadales	Alteromonadaceae	Alteromonas
Otu000002	4447.87	8.30151	1.28663	6.45214	1.10283e-10	1.24068e-08		Proteobacteria	Gammaproteobacteria	Legionellales	Coxiellaceae	Coxiella
Otu000078	267.649	8.17145	1.34679	6.06736	1.30026e-09	9.75197e-08		Proteobacteria	Betaproteobacteria	Burkholderiales	Burkholderiaceae	Ralstonia
Otu000040	572.995	5.81518	1.31249	4.43064	9.39529e-06	0.000301992		Proteobacteria	Alphaproteobacteria	Rhizobiales	Phyllobacteriaceae	Pseudahrensia
Otu000189	66.6804	5.69569	1.57459	3.61725	0.000297754	0.00433449		Planctomycetes	Planctomycetia	Planctomycetales	Planctomycetaceae	Blastopirellula
Otu000057	307.496	5.51255	1.25601	4.38895	1.139e-05	0.000320342		Proteobacteria	Gammaproteobacteria	Oceanospirillales	Alcanivoracaceae	Alcanivorax
Otu000010	959.992	3.55458	0.950419	3.74001	0.00018401	0.00326656		Proteobacteria	Gammaproteobacteria	Pseudomonadales	Pseudomonadaceae	Pseudomonas
Otu000056	308.161	3.46033	1.01338	3.41463	0.000638681	0.00598763		Actinobacteria	Actinobacteria	Actinomycetales	Propionibacteriaceae	Propionibacterium
Otu000038	139.841	-3.19222	0.9458	-3.37515	0.000737745	0.00625222		Proteobacteria	Alphaproteobacteria	Rhodobacterales	Rhodobacteraceae	Ruegeria
Otu000045	128.43	-3.35855	1.00661	-3.33648	0.000848462	0.006818		Actinobacteria	Actinobacteria	Acidimicrobiales	Iamiaceae	Aquihabitans
Otu000019	188.379	-3.57603	1.03773	-3.44601	0.000568932	0.0056757		Nitrospirae	Nitrospira	Nitrospirales	Nitrospiraceae	Nitrospira
Otu000176	48.0416	-4.0219	1.23353	-3.26048	0.00111224	0.00834181		Actinobacteria	Actinobacteria	Acidimicrobiales	Iamiaceae	Aquihabitans
Otu000126	52.1292	-4.11854	1.15559	-3.564	0.000365248	0.00448267		Proteobacteria	Alphaproteobacteria	Rhodobacterales	Rhodobacteraceae	Sulfitobacter
Otu000279	29.0051	-4.14398	1.1658	-3.55461	0.000378536	0.00448267		Proteobacteria	Alphaproteobacteria	Rhizobiales	Rhodobiaceae	Afifella
Otu000234	33.5349	-4.1988	1.22033	-3.44071	0.000580183	0.0056757		Planctomycetes	Planctomycetia	Planctomycetales	Planctomycetaceae	Gimesia
Otu000178	36.4942	-4.23971	1.33199	-3.18299	0.00145763	0.00993841		Proteobacteria	Alphaproteobacteria	Rhodospirillales	Rhodospirillaceae	Niveispirillum
Otu000124	58.2456	-4.25018	1.21732	-3.49141	0.000480471	0.00525338		Proteobacteria	Gammaproteobacteria	Alteromonadales	Alteromonadaceae	Chromatocurvus
Otu000459	15.7577	-4.26321	1.26194	-3.3783	0.000729342	0.00625222		Planctomycetes	Planctomycetia	Planctomycetales	Planctomycetaceae	Blastopirellula
Otu000021	201.827	-4.32001	1.19725	-3.60828	0.000308231	0.00433449		Proteobacteria	Alphaproteobacteria	Rhizobiales	Phyllobacteriaceae	Pseudahrensia
Otu000187	40.4689	-4.45027	1.35401	-3.28674	0.00101353	0.00786362		Bacteroidetes	Sphingobacteriia	Sphingobacteriales	Rhodothermaceae	Rubricoccus
Otu000387	20.261	-4.50159	1.26361	-3.56249	0.000367351	0.00448267		Proteobacteria	Deltaproteobacteria	Syntrophobacterales	Syntrophaceae	Desulfobacca
Otu000151	50.2998	-4.50831	1.40219	-3.21519	0.00130358	0.00946144		Planctomycetes	Planctomycetia	Planctomycetales	Planctomycetaceae	Blastopirellula
Otu000092	77.5846	-4.62174	1.3258	-3.48599	0.000490316	0.00525338		Proteobacteria	Alphaproteobacteria	Rhodobacterales	Rhodobacteraceae	Pseudoruegeria
Otu000085	63.9086	-5.12495	1.09573	-4.67723	2.90781e-06	0.000109043		Actinobacteria	Actinobacteria	Acidimicrobiales	Iamiaceae	Iamia
Otu000366	20.3163	-5.14796	1.60838	-3.20072	0.00137086	0.00963885		Bacteroidetes	Sphingobacteriia	Sphingobacteriales	Rhodothermaceae	Rubricoccus
Otu000487	16.2334	-5.24983	1.40609	-3.73364	0.000188735	0.00326656		Proteobacteria	Gammaproteobacteria	Gammaproteobacteria_incertae_sedis	Litorivivens	NA
Otu000437	21.5367	-5.27578	1.56527	-3.37052	0.000750267	0.00625222		Proteobacteria	Deltaproteobacteria	Desulfobacterales	Desulfobacteraceae	Desulfatitalea
Otu000152	67.3607	-5.28976	1.31769	-4.01442	5.9593e-05	0.00121895		Proteobacteria	Gammaproteobacteria	Chromatiales	Ectothiorhodospiraceae	Ectothiorhodosinus
Otu000063	70.3812	-5.4483	1.2721	-4.28291	1.84464e-05	0.000415045		Bacteroidetes	Flavobacteriia	Flavobacteriales	Flavobacteriaceae	Algibacter
Otu000333	19.127	-5.65599	1.55918	-3.62754	0.000286132	0.00433449		Proteobacteria	Gammaproteobacteria	Chromatiales	Ectothiorhodospiraceae	Ectothiorhodosinus
Otu000310	28.1097	-6.16728	1.41601	-4.3554	1.32824e-05	0.00033206		Proteobacteria	Alphaproteobacteria	Rhizobiales	Brucellaceae	Falsochrobactrum
Otu000148	53.5617	-6.60477	1.32682	-4.9779	6.42773e-07	2.89248e-05		Chloroflexi	Caldilineae	Caldilineales	Caldilineaceae	Litorilinea
Otu000154	50.2971	-7.17836	1.36667	-5.25243	1.50104e-07	8.44334e-06		Proteobacteria	Gammaproteobacteria	Chromatiales	Ectothiorhodospiraceae	Thiogranum
Polyps vs Excysts (1v3)
	baseMean	log2FoldChange	lfcSE	stat	pvalue	padj		Phylum	Class	Order	Family	Genus
Otu000040	572.995	5.87374	1.31558	4.46477	8.01567e-06	0.000460901		Proteobacteria	Alphaproteobacteria	Rhizobiales	Phyllobacteriaceae	Pseudahrensia
Otu000002	4447.87	4.82557	1.28452	3.75671	0.00017216	0.00282835		Proteobacteria	Gammaproteobacteria	Legionellales	Coxiellaceae	Coxiella
Otu000223	108.843	4.46502	1.31243	3.40211	0.000668687	0.00558671		Proteobacteria	Betaproteobacteria	Burkholderiales	Burkholderiaceae	Cupriavidus
Otu000094	123.001	4.40271	1.3577	3.24276	0.00118376	0.00825044		Proteobacteria	Gammaproteobacteria	Vibrionales	Vibrionaceae	Vibrio
Otu000045	128.43	-3.48996	1.00837	-3.46098	0.00053822	0.00495162		Actinobacteria	Actinobacteria	Acidimicrobiales	Iamiaceae	Aquihabitans
Otu000019	188.379	-3.59515	1.03825	-3.46271	0.000534759	0.00495162		Nitrospirae	Nitrospira	Nitrospirales	Nitrospiraceae	Nitrospira
Otu000387	20.261	-4.07943	1.26889	-3.21495	0.00130466	0.00857349		Proteobacteria	Deltaproteobacteria	Syntrophobacterales	Syntrophaceae	Desulfobacca
Otu000234	33.5349	-4.35386	1.22186	-3.56332	0.000366198	0.00401074		Planctomycetes	Planctomycetia	Planctomycetales	Planctomycetaceae	Gimesia
Otu000187	40.4689	-4.40317	1.35538	-3.24865	0.00115952	0.00825044		Bacteroidetes	Sphingobacteriia	Sphingobacteriales	Rhodothermaceae	Rubricoccus
Otu000435	16.8217	-4.40919	1.34183	-3.28596	0.00101636	0.00779213		Proteobacteria	Alphaproteobacteria	Rhizobiales	Hyphomicrobiaceae	Filomicrobium
Otu000021	201.827	-4.52374	1.19753	-3.77756	0.00015837	0.00280193		Proteobacteria	Alphaproteobacteria	Rhizobiales	Phyllobacteriaceae	Pseudahrensia
Otu000225	38.2256	-4.53278	1.21529	-3.72978	0.000191644	0.00293854		Actinobacteria	Actinobacteria	Acidimicrobiales	Iamiaceae	Iamia
Otu000520	14.2117	-4.59491	1.35245	-3.39747	0.000680122	0.00558671		Proteobacteria	Gammaproteobacteria	Chromatiales	Granulosicoccaceae	Granulosicoccus
Otu000124	58.2456	-4.6542	1.21802	-3.82112	0.000132845	0.00276696		Proteobacteria	Gammaproteobacteria	Alteromonadales	Alteromonadaceae	Chromatocurvus
Otu000279	29.0051	-4.70172	1.16731	-4.02781	5.62982e-05	0.00161857		Proteobacteria	Alphaproteobacteria	Rhizobiales	Rhodobiaceae	Afifella
Otu000125	46.2768	-4.70355	1.40726	-3.34234	0.000830751	0.00658871		Proteobacteria	Gammaproteobacteria	Alteromonadales	Alteromonadaceae	Chromatocurvus
Otu000615	16.4272	-4.77788	1.38768	-3.44307	0.000575141	0.00508778		Proteobacteria	Alphaproteobacteria	Caulobacterales	Caulobacteraceae	Brevundimonas
Otu000527	20.229	-4.77971	1.36325	-3.50612	0.000454691	0.00475359		Proteobacteria	Deltaproteobacteria	Desulfobacterales	Desulfobacteraceae	Desulfonatronobacter
Otu000692	14.6133	-4.83319	1.50203	-3.21778	0.00129187	0.00857349		Proteobacteria	Gammaproteobacteria	Alteromonadales	Alteromonadaceae	Chromatocurvus
Otu000398	19.337	-4.85799	1.35581	-3.5831	0.000339537	0.00401074		Proteobacteria	Gammaproteobacteria	Gammaproteobacteria_incertae_sedis	Plasticicumulans	NA
Otu000534	14.2776	-5.04468	1.53991	-3.27596	0.00105303	0.00781278		Proteobacteria	Deltaproteobacteria	Myxococcales	Polyangiaceae	Sorangium
Otu000583	14.0906	-5.05352	1.40894	-3.58674	0.000334835	0.00401074		Proteobacteria	Alphaproteobacteria	Rhodospirillales	Rhodospirillaceae	Pelagibius
Otu000305	28.6256	-5.22616	1.45417	-3.59392	0.00032574	0.00401074		Proteobacteria	Gammaproteobacteria	Gammaproteobacteria_incertae_sedis	Pseudohaliea	NA
Otu000154	50.2971	-5.23308	1.37223	-3.81355	0.000136985	0.00276696		Proteobacteria	Gammaproteobacteria	Chromatiales	Ectothiorhodospiraceae	Thiogranum
Otu000516	17.9377	-5.24825	1.42984	-3.67051	0.00024207	0.00347976		Proteobacteria	Deltaproteobacteria	Desulfovibrionales	Desulfohalobiaceae	Desulfovermiculus
Otu000092	77.5846	-5.2592	1.32599	-3.96623	7.30189e-05	0.00186604		Proteobacteria	Alphaproteobacteria	Rhodobacterales	Rhodobacteraceae	Pseudoruegeria
Otu000570	14.3334	-5.29757	1.52371	-3.47675	0.000507534	0.00495162		Proteobacteria	Deltaproteobacteria	Desulfuromonadales	Geobacteraceae	Geothermobacter
Otu000148	53.5617	-5.41793	1.3296	-4.07486	4.60428e-05	0.00151283		Chloroflexi	Caldilineae	Caldilineales	Caldilineaceae	Litorilinea
Otu000437	21.5367	-5.59981	1.56632	-3.57513	0.000350053	0.00401074		Proteobacteria	Deltaproteobacteria	Desulfobacterales	Desulfobacteraceae	Desulfatitalea
Otu000152	67.3607	-5.61925	1.31817	-4.26294	2.01758e-05	0.000928088		Proteobacteria	Gammaproteobacteria	Chromatiales	Ectothiorhodospiraceae	Ectothiorhodosinus
Otu000450	21.8613	-5.67343	1.49278	-3.80057	0.000144363	0.00276696		Proteobacteria	Alphaproteobacteria	Rhizobiales	Rhodobiaceae	Tepidamorphus
Otu000249	43.2082	-5.73943	1.40402	-4.08784	4.354e-05	0.00151283		Proteobacteria	Alphaproteobacteria	Rhodobacterales	Rhodobacteraceae	Defluviimonas
Otu000201	52.3953	-6.8182	1.44551	-4.71681	2.3957e-06	0.00018367		Nitrospinae	Nitrospinia	Nitrospinales	Nitrospinaceae	Nitrospina
Otu000218	47.7194	-6.85214	1.26512	-5.41618	6.08861e-08	7.0019e-06		Planctomycetes	Planctomycetia	Planctomycetales	Planctomycetaceae	Blastopirellula
Otu000006	1582.63	-7.63212	1.17417	-6.5	8.03222e-11	1.84741e-08		Firmicutes	Bacilli	Bacillales	Planococcaceae	Planomicrobium
Polyps vs Isolated podocyst (1v4)
	baseMean	log2FoldChange	lfcSE	stat	pvalue	padj		Phylum	Class	Order	Family	Genus
Otu000002	4447.87	9.2029	1.28815	7.14429	9.04629e-13	2.08065e-10		Proteobacteria	Gammaproteobacteria	Legionellales	Coxiellaceae	Coxiella
Otu000040	572.995	7.14275	1.31617	5.42691	5.73376e-08	2.63753e-06		Proteobacteria	Alphaproteobacteria	Rhizobiales	Phyllobacteriaceae	Pseudahrensia
Otu000056	308.161	6.98779	1.03004	6.78399	1.16899e-11	1.34434e-09		Actinobacteria	Actinobacteria	Actinomycetales	Propionibacteriaceae	Propionibacterium
Otu000061	229.496	5.71753	1.82573	3.13164	0.00173834	0.00908679		Chloroflexi	Caldilineae	Caldilineales	Caldilineaceae	Caldilinea
Otu000078	267.649	5.43362	1.31558	4.13021	3.62433e-05	0.000459101		Proteobacteria	Betaproteobacteria	Burkholderiales	Burkholderiaceae	Ralstonia
Otu000064	256.686	5.19878	1.07574	4.83276	1.34653e-06	4.15334e-05		Proteobacteria	Gammaproteobacteria	Alteromonadales	Alteromonadaceae	Alteromonas
Otu000024	543.106	4.99057	1.30516	3.82372	0.000131454	0.00120938		Proteobacteria	Gammaproteobacteria	Gammaproteobacteria_incertae_sedis	Eionea	NA
Otu000223	108.843	4.97413	1.30814	3.80245	0.000143272	0.0012674		Proteobacteria	Betaproteobacteria	Burkholderiales	Burkholderiaceae	Cupriavidus
Otu000413	49.2692	4.66786	1.40223	3.32887	0.00087199	0.00542048		Proteobacteria	Alphaproteobacteria	Sphingomonadales	Erythrobacteraceae	Altererythrobacter
Otu000048	281.697	4.41897	1.17713	3.75403	0.000174017	0.00148237		Proteobacteria	Betaproteobacteria	Burkholderiales	Burkholderiaceae	Ralstonia
Otu000142	126.749	4.26724	1.36127	3.13476	0.00171996	0.00908679		Proteobacteria	Alphaproteobacteria	Sphingomonadales	Sphingomonadaceae	Sphingomonas
Otu000057	307.496	4.17176	1.25243	3.33095	0.00086551	0.00542048		Proteobacteria	Gammaproteobacteria	Oceanospirillales	Alcanivoracaceae	Alcanivorax
Otu000010	959.992	3.91583	0.950499	4.11977	3.79258e-05	0.000459101		Proteobacteria	Gammaproteobacteria	Pseudomonadales	Pseudomonadaceae	Pseudomonas
Otu000053	244.987	3.48931	0.9104	3.83272	0.000126734	0.00120938		Proteobacteria	Alphaproteobacteria	Rhodobacterales	Rhodobacteraceae	Celeribacter
Otu000047	253.186	3.13632	0.768673	4.08017	4.50021e-05	0.000517524		Proteobacteria	Alphaproteobacteria	Sphingomonadales	Sphingomonadaceae	Sphingomonas
Otu000019	188.379	-3.53398	1.03766	-3.40572	0.000659888	0.00467941		Nitrospirae	Nitrospira	Nitrospirales	Nitrospiraceae	Nitrospira
Otu000021	201.827	-4.06061	1.19726	-3.39159	0.000694878	0.00467941		Proteobacteria	Alphaproteobacteria	Rhizobiales	Phyllobacteriaceae	Pseudahrensia
Otu000124	58.2456	-4.13925	1.2172	-3.40063	0.000672308	0.00467941		Proteobacteria	Gammaproteobacteria	Alteromonadales	Alteromonadaceae	Chromatocurvus
Otu000387	20.261	-4.18376	1.26385	-3.31034	0.000931833	0.00564004		Proteobacteria	Deltaproteobacteria	Syntrophobacterales	Syntrophaceae	Desulfobacca
Otu000527	20.229	-4.32585	1.36162	-3.177	0.00148809	0.00834784		Proteobacteria	Deltaproteobacteria	Desulfobacterales	Desulfobacteraceae	Desulfonatronobacter
Otu000036	118.608	-4.41636	1.39731	-3.16062	0.00157433	0.00862135		Bacteroidetes	Flavobacteriia	Flavobacteriales	Flavobacteriaceae	Croceitalea
Otu000062	76.8728	-4.71033	1.21691	-3.87072	0.000108513	0.00113446		Bacteroidetes	Flavobacteriia	Flavobacteriales	Flavobacteriaceae	Spongiibacterium
Otu000085	63.9086	-4.80033	1.0958	-4.38064	1.18329e-05	0.000189439		Actinobacteria	Actinobacteria	Acidimicrobiales	Iamiaceae	Iamia
Otu000148	53.5617	-4.81066	1.32849	-3.62115	0.000293296	0.00232614		Chloroflexi	Caldilineae	Caldilineales	Caldilineaceae	Litorilinea
Otu000398	19.337	-4.86383	1.35259	-3.59595	0.000323213	0.00247797		Proteobacteria	Gammaproteobacteria	Gammaproteobacteria_incertae_sedis	Plasticicumulans	NA
Otu000225	38.2256	-5.02983	1.2123	-4.14899	3.33951e-05	0.000451816		Actinobacteria	Actinobacteria	Acidimicrobiales	Iamiaceae	Iamia
Otu000597	14.2357	-5.03468	1.5585	-3.23046	0.00123591	0.00710646		Chloroflexi	Anaerolineae	Anaerolineales	Anaerolineaceae	Levilinea
Otu000620	12.8452	-5.04411	1.55945	-3.23455	0.00121836	0.00710646		Planctomycetes	Planctomycetia	Planctomycetales	Planctomycetaceae	Rhodopirellula
Otu000029	165.982	-5.09888	1.13792	-4.4809	7.43304e-06	0.000148733		Proteobacteria	Alphaproteobacteria	Alphaproteobacteria_incertae_sedis	Breoghania	NA
Otu000435	16.8217	-5.11493	1.33555	-3.82984	0.000128226	0.00120938		Proteobacteria	Alphaproteobacteria	Rhizobiales	Hyphomicrobiaceae	Filomicrobium
Otu000463	16.967	-5.15161	1.19795	-4.30037	1.70516e-05	0.000245116		Actinobacteria	Actinobacteria	Acidimicrobiales	Acidimicrobiaceae	Ferrithrix
Otu000492	13.6536	-5.21383	1.53539	-3.39577	0.00068435	0.00467941		Proteobacteria	Betaproteobacteria	Burkholderiales	Burkholderiales_incertae_sedis	Piscinibacter
Otu000333	19.127	-5.27834	1.55939	-3.38488	0.000712085	0.00467941		Proteobacteria	Gammaproteobacteria	Chromatiales	Ectothiorhodospiraceae	Ectothiorhodosinus
Otu000279	29.0051	-5.34391	1.16244	-4.59715	4.28304e-06	0.000109455		Proteobacteria	Alphaproteobacteria	Rhizobiales	Rhodobiaceae	Afifella
Otu000501	12.0196	-5.56154	1.50325	-3.69968	0.000215871	0.00177323		Actinobacteria	Actinobacteria	Acidimicrobiales	Iamiaceae	Aquihabitans
Otu000125	46.2768	-5.61414	1.40505	-3.99569	6.45069e-05	0.000706504		Proteobacteria	Gammaproteobacteria	Alteromonadales	Alteromonadaceae	Chromatocurvus
Otu000218	47.7194	-5.63601	1.26522	-4.45456	8.40662e-06	0.000148733		Planctomycetes	Planctomycetia	Planctomycetales	Planctomycetaceae	Blastopirellula
Otu000063	70.3812	-5.68161	1.27185	-4.46721	7.92448e-06	0.000148733		Bacteroidetes	Flavobacteriia	Flavobacteriales	Flavobacteriaceae	Algibacter
Otu000041	134.633	-5.75838	1.08366	-5.31383	1.07344e-07	4.11485e-06		Bacteroidetes	Flavobacteriia	Flavobacteriales	Flavobacteriaceae	Muriicola
Otu000045	128.43	-5.81657	1.00454	-5.79025	7.02803e-09	4.04112e-07		Actinobacteria	Actinobacteria	Acidimicrobiales	Iamiaceae	Aquihabitans
Otu000038	139.841	-5.8313	0.943576	-6.18001	6.40992e-10	4.91427e-08		Proteobacteria	Alphaproteobacteria	Rhodobacterales	Rhodobacteraceae	Ruegeria
Otu000520	14.2117	-5.8654	1.34182	-4.37123	1.23547e-05	0.000189439		Proteobacteria	Gammaproteobacteria	Chromatiales	Granulosicoccaceae	Granulosicoccus
Otu000020	189.729	-6.0559	1.25674	-4.81875	1.44464e-06	4.15334e-05		Bacteroidetes	Flavobacteriia	Flavobacteriales	Flavobacteriaceae	Spongiibacterium
Otu000154	50.2971	-6.23802	1.36725	-4.56246	5.05586e-06	0.000116285		Proteobacteria	Gammaproteobacteria	Chromatiales	Ectothiorhodospiraceae	Thiogranum
Podocyst vs Excyst (2v3)
	baseMean	log2FoldChange	lfcSE	stat	pvalue	padj		Phylum	Class	Order	Family	Genus
Otu000085	63.9086	6.30453	1.1493	5.48555	4.12187e-08	3.1601e-06		Actinobacteria	Actinobacteria	Acidimicrobiales	Iamiaceae	Iamia
Otu000521	17.1372	4.75496	1.10955	4.28549	1.8234e-05	0.00104846		Proteobacteria	Epsilonproteobacteria	Nautiliales	Nautiliaceae	Nitratiruptor
Otu000078	267.649	-5.69525	1.34776	-4.22572	2.38178e-05	0.00109562		Proteobacteria	Betaproteobacteria	Burkholderiales	Burkholderiaceae	Ralstonia
Otu000064	256.686	-6.66566	1.13541	-5.8707	4.3395e-09	4.99042e-07		Proteobacteria	Gammaproteobacteria	Alteromonadales	Alteromonadaceae	Alteromonas
Otu000006	1582.63	-8.59453	1.16981	-7.34693	2.0281e-13	4.66464e-11		Firmicutes	Bacilli	Bacillales	Planococcaceae	Planomicrobium
Podocysts vs Isolated podocyst (2v4)
	baseMean	log2FoldChange	lfcSE	stat	pvalue	padj		Phylum	Class	Order	Family	Genus
Otu000181	38.6889	-4.71953	1.18199	-3.99286	6.52818e-05	0.00500494		Actinobacteria	Actinobacteria	Acidimicrobiales	Iamiaceae	Iamia
Otu000029	165.982	-5.11926	1.12358	-4.5562	5.20886e-06	0.000599019		Proteobacteria	Alphaproteobacteria	Alphaproteobacteria_incertae_sedis	Breoghania	NA
Otu000041	134.633	-6.25358	1.0622	-5.8874	3.9233e-09	9.02359e-07		Bacteroidetes	Flavobacteriia	Flavobacteriales	Flavobacteriaceae	Muriicola
Excysts vs Isolated podocyst (3v4)
	baseMean	log2FoldChange	lfcSE	stat	pvalue	padj		Phylum	Class	Order	Family	Genus
Otu000006	1582.63	8.36801	1.1672	7.16932	7.53715e-13	1.20594e-10		Firmicutes	Bacilli	Bacillales	Planococcaceae	Planomicrobium
Otu000092	77.5846	4.86459	1.28226	3.79376	0.000148381	0.00263789		Proteobacteria	Alphaproteobacteria	Rhodobacterales	Rhodobacteraceae	Pseudoruegeria
Otu000056	308.161	4.66242	1.03116	4.52151	6.14011e-06	0.000122802		Actinobacteria	Actinobacteria	Actinomycetales	Propionibacteriaceae	Propionibacterium
Otu000002	4447.87	4.37733	1.28855	3.39709	0.000681076	0.00990657		Proteobacteria	Gammaproteobacteria	Legionellales	Coxiellaceae	Coxiella
Otu000038	139.841	-3.24104	0.889446	-3.64388	0.000268554	0.00429687		Proteobacteria	Alphaproteobacteria	Rhodobacterales	Rhodobacteraceae	Ruegeria
Otu000029	165.982	-5.65831	1.13795	-4.97239	6.61315e-07	1.76351e-05		Proteobacteria	Alphaproteobacteria	Alphaproteobacteria_incertae_sedis	Breoghania	NA
Otu000181	38.6889	-5.83751	1.25905	-4.63642	3.54491e-06	8.10266e-05		Actinobacteria	Actinobacteria	Acidimicrobiales	Iamiaceae	Iamia
Otu000085	63.9086	-5.9799	1.14937	-5.20276	1.96352e-07	9.56258e-06		Actinobacteria	Actinobacteria	Acidimicrobiales	Iamiaceae	Iamia
Otu000093	67.5704	-6.45507	1.26093	-5.11927	3.06715e-07	9.81489e-06		Planctomycetes	Planctomycetia	Planctomycetales	Planctomycetaceae	Rhodopirellula
Otu000020	189.729	-6.47952	1.25424	-5.16607	2.39065e-07	9.56258e-06		Bacteroidetes	Flavobacteriia	Flavobacteriales	Flavobacteriaceae	Spongiibacterium
Otu000041	134.633	-6.93542	1.10839	-6.25722	3.91897e-10	3.13517e-08		Bacteroidetes	Flavobacteriia	Flavobacteriales	Flavobacteriaceae	Muriicola

## Sheet: Table_S4
Table S4 – Significantly differentially abundant OTUs when contrasting polyps vs all cysts together
ID	baseMean	log2FoldChange	lfcSE	stat	pvalue	padj		Phylum	Class	Order	Family	Genus
Otu000377	57.1254	4.01154	1.22932	3.26323	0.0011015	0.00473238		Actinobacteria	Actinobacteria	Acidimicrobiales	Iamiaceae	Aquihabitans
Otu000056	308.161	3.30983	1.03269	3.20507	0.00135029	0.00569579		Actinobacteria	Actinobacteria	Actinomycetales	Propionibacteriaceae	Propionibacterium
Otu000168	106.099	4.12275	1.29692	3.17889	0.00147841	0.0060174		Planctomycetes	Planctomycetia	Planctomycetales	Planctomycetaceae	Pirellula
Otu000040	572.995	6.39746	1.14718	5.5767	2.45126e-08	5.68691e-06		Proteobacteria	Alphaproteobacteria	Rhizobiales	Phyllobacteriaceae	Pseudahrensia
Otu000223	108.843	4.64733	1.11075	4.18396	2.86471e-05	0.000443075		Proteobacteria	Betaproteobacteria	Burkholderiales	Burkholderiaceae	Cupriavidus
Otu000002	4447.87	6.13672	1.30336	4.70838	2.49695e-06	0.000100039		Proteobacteria	Gammaproteobacteria	Legionellales	Coxiellaceae	Coxiella
Otu000057	307.496	3.75264	1.13071	3.31883	0.000903942	0.00395688		Proteobacteria	Gammaproteobacteria	Oceanospirillales	Alcanivoracaceae	Alcanivorax
Otu000463	16.967	-4.25983	1.21544	-3.50476	0.000457023	0.00252451		Actinobacteria	Actinobacteria	Acidimicrobiales	Acidimicrobiaceae	Ferrithrix
Otu000082	76.6979	-3.28009	1.04093	-3.15111	0.00162649	0.0064643		Actinobacteria	Actinobacteria	Acidimicrobiales	Iamiaceae	Aquihabitans
Otu000176	48.0416	-3.30815	1.09991	-3.00765	0.00263277	0.00969529		Actinobacteria	Actinobacteria	Acidimicrobiales	Iamiaceae	Aquihabitans
Otu000045	128.43	-4.77697	0.98557	-4.84691	1.25397e-06	7.27304e-05		Actinobacteria	Actinobacteria	Acidimicrobiales	Iamiaceae	Aquihabitans
Otu000501	12.0196	-4.89722	1.43398	-3.41513	0.000637512	0.00314687		Actinobacteria	Actinobacteria	Acidimicrobiales	Iamiaceae	Aquihabitans
Otu000282	21.9207	-4.90101	1.41153	-3.47212	0.000516367	0.00266216		Actinobacteria	Actinobacteria	Acidimicrobiales	Iamiaceae	Aquihabitans
Otu000085	63.9086	-4.30965	1.24046	-3.47424	0.000512297	0.00266216		Actinobacteria	Actinobacteria	Acidimicrobiales	Iamiaceae	Iamia
Otu000225	38.2256	-4.89767	1.11806	-4.38049	1.18411e-05	0.000241376		Actinobacteria	Actinobacteria	Acidimicrobiales	Iamiaceae	Iamia
Otu000063	70.3812	-5.35305	1.20744	-4.4334	9.27577e-06	0.000215198		Bacteroidetes	Flavobacteriia	Flavobacteriales	Flavobacteriaceae	Algibacter
Otu000062	76.8728	-3.90268	1.10807	-3.52204	0.000428243	0.00245651		Bacteroidetes	Flavobacteriia	Flavobacteriales	Flavobacteriaceae	Spongiibacterium
Otu000187	40.4689	-4.6472	1.21697	-3.81867	0.000134173	0.00154702		Bacteroidetes	Sphingobacteriia	Sphingobacteriales	Rhodothermaceae	Rubricoccus
Otu000366	20.3163	-5.47317	1.49119	-3.67033	0.000242235	0.00200709		Bacteroidetes	Sphingobacteriia	Sphingobacteriales	Rhodothermaceae	Rubricoccus
Otu000188	47.1785	-4.14102	1.32376	-3.12822	0.0017587	0.00668884		Bacteroidetes	Sphingobacteriia	Sphingobacteriales	Saprospiraceae	Phaeodactylibacter
Otu000597	14.2357	-5.09368	1.43793	-3.54236	0.000396566	0.00242114		Chloroflexi	Anaerolineae	Anaerolineales	Anaerolineaceae	Levilinea
Otu000148	53.5617	-6.23187	1.26735	-4.91723	8.77778e-07	6.78815e-05		Chloroflexi	Caldilineae	Caldilineales	Caldilineaceae	Litorilinea
Otu000201	52.3953	-5.93594	1.41662	-4.19021	2.787e-05	0.000443075		Nitrospinae	Nitrospinia	Nitrospinales	Nitrospinaceae	Nitrospina
Otu000019	188.379	-3.69025	0.870843	-4.23756	2.25963e-05	0.000403258		Nitrospirae	Nitrospira	Nitrospirales	Nitrospiraceae	Nitrospira
Otu000071	93.9678	-4.55978	1.19739	-3.80811	0.000140032	0.00154702		Planctomycetes	Phycisphaerae	Phycisphaerales	Phycisphaeraceae	Phycisphaera
Otu000459	15.7577	-4.21429	1.15233	-3.65719	0.000254991	0.00203993		Planctomycetes	Planctomycetia	Planctomycetales	Planctomycetaceae	Blastopirellula
Otu000141	52.19	-4.53906	1.28552	-3.53092	0.000414123	0.00245651		Planctomycetes	Planctomycetia	Planctomycetales	Planctomycetaceae	Blastopirellula
Otu000218	47.7194	-6.0935	1.29618	-4.70113	2.5872e-06	0.000100039		Planctomycetes	Planctomycetia	Planctomycetales	Planctomycetaceae	Blastopirellula
Otu000234	33.5349	-4.16425	1.11142	-3.74678	0.00017912	0.00164346		Planctomycetes	Planctomycetia	Planctomycetales	Planctomycetaceae	Gimesia
Otu000620	12.8452	-4.96673	1.43634	-3.45791	0.000544373	0.00274553		Planctomycetes	Planctomycetia	Planctomycetales	Planctomycetaceae	Rhodopirellula
Otu000615	16.4272	-4.1311	1.29189	-3.19772	0.00138521	0.00573871		Proteobacteria	Alphaproteobacteria	Caulobacterales	Caulobacteraceae	Brevundimonas
Otu000310	28.1097	-5.17237	1.42548	-3.62851	0.000285065	0.00204407		Proteobacteria	Alphaproteobacteria	Rhizobiales	Brucellaceae	Falsochrobactrum
Otu000175	40.7172	-3.49703	0.993919	-3.51842	0.000434124	0.00245651		Proteobacteria	Alphaproteobacteria	Rhizobiales	Hyphomicrobiaceae	Filomicrobium
Otu000435	16.8217	-4.76757	1.27483	-3.73978	0.00018418	0.00164346		Proteobacteria	Alphaproteobacteria	Rhizobiales	Hyphomicrobiaceae	Filomicrobium
Otu000132	71.5366	-4.1991	1.33598	-3.14308	0.0016718	0.0064643		Proteobacteria	Alphaproteobacteria	Rhizobiales	Methylocystaceae	Terasakiella
Otu000021	201.827	-4.54643	1.0237	-4.44117	8.9471e-06	0.000215198		Proteobacteria	Alphaproteobacteria	Rhizobiales	Phyllobacteriaceae	Pseudahrensia
Otu000279	29.0051	-5.06048	1.09487	-4.62202	3.80031e-06	0.000110209		Proteobacteria	Alphaproteobacteria	Rhizobiales	Rhodobiaceae	Afifella
Otu000156	40.9396	-3.89874	1.26911	-3.07202	0.00212616	0.00795596		Proteobacteria	Alphaproteobacteria	Rhizobiales	Rhodobiaceae	Tepidamorphus
Otu000450	21.8613	-4.85028	1.44287	-3.36156	0.000775048	0.00345791		Proteobacteria	Alphaproteobacteria	Rhizobiales	Rhodobiaceae	Tepidamorphus
Otu000249	43.2082	-4.98241	1.32075	-3.7724	0.000161682	0.00163088		Proteobacteria	Alphaproteobacteria	Rhodobacterales	Rhodobacteraceae	Defluviimonas
Otu000092	77.5846	-4.53189	1.29588	-3.49715	0.000470254	0.00253719		Proteobacteria	Alphaproteobacteria	Rhodobacterales	Rhodobacteraceae	Pseudoruegeria
Otu000038	139.841	-4.65594	1.00278	-4.64303	3.43334e-06	0.000110209		Proteobacteria	Alphaproteobacteria	Rhodobacterales	Rhodobacteraceae	Ruegeria
Otu000126	52.1292	-3.49917	1.02773	-3.40476	0.00066221	0.00319136		Proteobacteria	Alphaproteobacteria	Rhodobacterales	Rhodobacteraceae	Sulfitobacter
Otu000178	36.4942	-4.26685	1.17461	-3.63258	0.000280606	0.00204407		Proteobacteria	Alphaproteobacteria	Rhodospirillales	Rhodospirillaceae	Niveispirillum
Otu000583	14.0906	-4.5187	1.33854	-3.37585	0.000735884	0.00334755		Proteobacteria	Alphaproteobacteria	Rhodospirillales	Rhodospirillaceae	Pelagibius
Otu000492	13.6536	-5.06736	1.42158	-3.5646	0.000364415	0.00241555		Proteobacteria	Betaproteobacteria	Burkholderiales	Burkholderiales_incertae_sedis	Piscinibacter
Otu000437	21.5367	-5.56494	1.47488	-3.77315	0.000161198	0.00163088		Proteobacteria	Deltaproteobacteria	Desulfobacterales	Desulfobacteraceae	Desulfatitalea
Otu000527	20.229	-4.36948	1.28517	-3.39993	0.000674037	0.00319136		Proteobacteria	Deltaproteobacteria	Desulfobacterales	Desulfobacteraceae	Desulfonatronobacter
Otu000516	17.9377	-4.80171	1.35154	-3.55277	0.000381196	0.00242114		Proteobacteria	Deltaproteobacteria	Desulfovibrionales	Desulfohalobiaceae	Desulfovermiculus
Otu000570	14.3334	-5.13683	1.41068	-3.64139	0.000271172	0.00204407		Proteobacteria	Deltaproteobacteria	Desulfuromonadales	Geobacteraceae	Geothermobacter
Otu000534	14.2776	-5.12657	1.41485	-3.6234	0.000290751	0.00204407		Proteobacteria	Deltaproteobacteria	Myxococcales	Polyangiaceae	Sorangium
Otu000387	20.261	-4.54696	1.15291	-3.94391	8.01646e-05	0.00103323		Proteobacteria	Deltaproteobacteria	Syntrophobacterales	Syntrophaceae	Desulfobacca
Otu000692	14.6133	-4.41505	1.40266	-3.14763	0.00164598	0.0064643		Proteobacteria	Gammaproteobacteria	Alteromonadales	Alteromonadaceae	Chromatocurvus
Otu000124	58.2456	-4.66479	1.06772	-4.36894	1.2485e-05	0.000241376		Proteobacteria	Gammaproteobacteria	Alteromonadales	Alteromonadaceae	Chromatocurvus
Otu000125	46.2768	-5.01439	1.33932	-3.74399	0.000181117	0.00164346		Proteobacteria	Gammaproteobacteria	Alteromonadales	Alteromonadaceae	Chromatocurvus
Otu000152	67.3607	-5.18865	1.26218	-4.11085	3.942e-05	0.00057159		Proteobacteria	Gammaproteobacteria	Chromatiales	Ectothiorhodospiraceae	Ectothiorhodosinus
Otu000333	19.127	-5.38338	1.50407	-3.5792	0.000344649	0.00235172		Proteobacteria	Gammaproteobacteria	Chromatiales	Ectothiorhodospiraceae	Ectothiorhodosinus
Otu000331	24.0506	-4.96735	1.34248	-3.70012	0.000215499	0.00185169		Proteobacteria	Gammaproteobacteria	Chromatiales	Ectothiorhodospiraceae	Thiogranum
Otu000154	50.2971	-6.86622	1.31341	-5.22779	1.71551e-07	1.98999e-05		Proteobacteria	Gammaproteobacteria	Chromatiales	Ectothiorhodospiraceae	Thiogranum
Otu000520	14.2117	-5.24003	1.30714	-4.00879	6.10311e-05	0.000832894		Proteobacteria	Gammaproteobacteria	Chromatiales	Granulosicoccaceae	Granulosicoccus
Otu000487	16.2334	-4.60212	1.36277	-3.37703	0.000732742	0.00334755		Proteobacteria	Gammaproteobacteria	Gammaproteobacteria_incertae_sedis	Gammaproteobacteria_incertae_sedis	Litorivivens
Otu000398	19.337	-4.9484	1.26905	-3.89928	9.64793e-05	0.00117806		Proteobacteria	Gammaproteobacteria	Gammaproteobacteria_incertae_sedis	Gammaproteobacteria_incertae_sedis	Plasticicumulans
Otu000305	28.6256	-4.75315	1.33971	-3.5479	0.000388315	0.00242114		Proteobacteria	Gammaproteobacteria	Gammaproteobacteria_incertae_sedis	Gammaproteobacteria_incertae_sedis	Pseudohaliea

## Sheet: Table_S5
Table S5 – Significantly differentially abundant OTUs when combining podocysts and isolated podocysts into one group
Polyps vs Podocysts (1v2 and 4 together)
	baseMean	log2FoldChange	lfcSE	stat	pvalue	padj		Phylum	Class	Order	Family	Genus
Otu000002	4447.87	9.04077	1.14697	7.88233	3.21327e-15	7.13346e-13		Proteobacteria	Gammaproteobacteria	Legionellales	Coxiellaceae	Coxiella
Otu000040	572.995	6.5105	1.19743	5.43704	5.41721e-08	3.00655e-06		Proteobacteria	Alphaproteobacteria	Rhizobiales	Phyllobacteriaceae	Pseudahrensia
Otu000078	267.649	6.37405	1.25589	5.07533	3.86826e-07	1.07344e-05		Proteobacteria	Betaproteobacteria	Burkholderiales	Burkholderiaceae	Ralstonia
Otu000064	256.686	6.09867	1.08239	5.63446	1.75604e-08	1.94921e-06		Proteobacteria	Gammaproteobacteria	Alteromonadales	Alteromonadaceae	Alteromonas
Otu000057	307.496	4.83811	1.1426	4.2343	2.29265e-05	0.000363548		Proteobacteria	Gammaproteobacteria	Oceanospirillales	Alcanivoracaceae	Alcanivorax
Otu000223	108.843	4.57649	1.17622	3.89085	9.98949e-05	0.000924028		Proteobacteria	Betaproteobacteria	Burkholderiales	Burkholderiaceae	Cupriavidus
Otu000056	308.161	4.33024	1.03447	4.18594	2.83989e-05	0.000420304		Actinobacteria	Actinobacteria	Actinomycetales	Propionibacteriaceae	Propionibacterium
Otu000292	45.3091	4.19887	1.27596	3.29076	0.000999172	0.00449222		Proteobacteria	Alphaproteobacteria	Rhodospirillales	Rhodospirillaceae	Aestuariispira
Otu000024	543.106	4.07696	1.19632	3.4079	0.000654642	0.00346025		Proteobacteria	Gammaproteobacteria	Gammaproteobacteria_incertae_sedis	Eionea	NA
Otu000377	57.1254	4.00888	1.30316	3.07629	0.00209596	0.00816322		Actinobacteria	Actinobacteria	Acidimicrobiales	Iamiaceae	Aquihabitans
Otu000010	959.992	3.8071	0.834674	4.56118	5.08675e-06	0.00010266		Proteobacteria	Gammaproteobacteria	Pseudomonadales	Pseudomonadaceae	Pseudomonas
Otu000053	244.987	3.20676	0.807293	3.97224	7.12009e-05	0.000782585		Proteobacteria	Alphaproteobacteria	Rhodobacterales	Rhodobacteraceae	Celeribacter
Otu000047	253.186	2.59831	0.698764	3.71844	0.000200456	0.0016482		Proteobacteria	Alphaproteobacteria	Sphingomonadales	Sphingomonadaceae	Sphingomonas
Otu000175	40.7172	-3.3373	1.04333	-3.1987	0.00138049	0.00578243		Proteobacteria	Alphaproteobacteria	Rhizobiales	Hyphomicrobiaceae	Filomicrobium
Otu000176	48.0416	-3.55857	1.14147	-3.11754	0.00182367	0.00722957		Actinobacteria	Actinobacteria	Acidimicrobiales	Iamiaceae	Aquihabitans
Otu000019	188.379	-3.63815	0.922106	-3.94548	7.96397e-05	0.000782585		Nitrospirae	Nitrospira	Nitrospirales	Nitrospiraceae	Nitrospira
Otu000234	33.5349	-3.76917	1.14571	-3.2898	0.00100259	0.00449222		Planctomycetes	Planctomycetia	Planctomycetales	Planctomycetaceae	Gimesia
Otu000126	52.1292	-3.82765	1.05068	-3.64303	0.000269447	0.00213633		Proteobacteria	Alphaproteobacteria	Rhodobacterales	Rhodobacteraceae	Sulfitobacter
Otu000036	118.608	-3.94297	1.30401	-3.02372	0.00249686	0.00955694		Bacteroidetes	Flavobacteriia	Flavobacteriales	Flavobacteriaceae	Croceitalea
Otu000156	40.9396	-3.97697	1.3241	-3.00353	0.00266869	0.00987414		Proteobacteria	Alphaproteobacteria	Rhizobiales	Rhodobiaceae	Tepidamorphus
Otu000062	76.8728	-4.08289	1.15577	-3.53261	0.000411474	0.00269465		Bacteroidetes	Flavobacteriia	Flavobacteriales	Flavobacteriaceae	Spongiibacterium
Otu000201	52.3953	-4.10275	1.36521	-3.0052	0.00265402	0.00987414		Nitrospinae	Nitrospinia	Nitrospinales	Nitrospinaceae	Nitrospina
Otu000020	73.7043	-4.14927	1.21038	-3.42807	0.00060788	0.00346024		Bacteroidetes	Flavobacteriia	Flavobacteriales	Flavobacteriaceae	Spongiibacterium
Otu000151	50.2998	-4.17966	1.30175	-3.21081	0.00132362	0.00565084		Planctomycetes	Planctomycetia	Planctomycetales	Planctomycetaceae	Blastopirellula
Otu000178	36.4942	-4.18443	1.22372	-3.41943	0.000627526	0.00346025		Proteobacteria	Alphaproteobacteria	Rhodospirillales	Rhodospirillaceae	Niveispirillum
Otu000459	15.7577	-4.23941	1.18192	-3.5869	0.000334634	0.00236495		Planctomycetes	Planctomycetia	Planctomycetales	Planctomycetaceae	Blastopirellula
Otu000141	52.19	-4.24687	1.33698	-3.17646	0.00149082	0.00612893		Planctomycetes	Planctomycetia	Planctomycetales	Planctomycetaceae	Blastopirellula
Otu000187	40.4689	-4.25601	1.25751	-3.38446	0.00071318	0.00359832		Bacteroidetes	Sphingobacteriia	Sphingobacteriales	Rhodothermaceae	Rubricoccus
Otu000463	16.967	-4.32758	1.2479	-3.4679	0.000524541	0.00306442		Actinobacteria	Actinobacteria	Acidimicrobiales	Acidimicrobiaceae	Ferrithrix
Otu000021	201.827	-4.34369	1.07757	-4.03101	5.55372e-05	0.000722588		Proteobacteria	Alphaproteobacteria	Rhizobiales	Phyllobacteriaceae	Pseudahrensia
Otu000124	58.2456	-4.38312	1.10654	-3.96109	7.46076e-05	0.000782585		Proteobacteria	Gammaproteobacteria	Alteromonadales	Alteromonadaceae	Chromatocurvus
Otu000071	93.9678	-4.42095	1.25272	-3.52907	0.000417021	0.00269465		Planctomycetes	Phycisphaerae	Phycisphaerales	Phycisphaeraceae	Phycisphaera
Otu000570	14.3334	-4.52691	1.4415	-3.14041	0.0016871	0.00680974		Proteobacteria	Deltaproteobacteria	Desulfuromonadales	Geobacteraceae	Geothermobacter
Otu000152	67.3607	-4.52873	1.2918	-3.50574	0.000455339	0.00280792		Proteobacteria	Gammaproteobacteria	Chromatiales	Ectothiorhodospiraceae	Ectothiorhodosinus
Otu000387	20.261	-4.53985	1.18232	-3.83977	0.000123151	0.00109358		Proteobacteria	Deltaproteobacteria	Syntrophobacterales	Syntrophaceae	Desulfobacca
Otu000331	24.0506	-4.61528	1.37333	-3.36063	0.000777637	0.00383634		Proteobacteria	Gammaproteobacteria	Chromatiales	Ectothiorhodospiraceae	Thiogranum
Otu000398	19.337	-4.63361	1.29075	-3.58987	0.000330839	0.00236495		Proteobacteria	Gammaproteobacteria	Gammaproteobacteria_incertae_sedis	Plasticicumulans	NA
Otu000435	16.8217	-4.65441	1.29937	-3.58206	0.000340894	0.00236495		Proteobacteria	Alphaproteobacteria	Rhizobiales	Hyphomicrobiaceae	Filomicrobium
Otu000225	38.2256	-4.69906	1.14927	-4.08873	4.33736e-05	0.000601808		Actinobacteria	Actinobacteria	Acidimicrobiales	Iamiaceae	Iamia
Otu000534	14.2776	-4.71763	1.45646	-3.23911	0.00119902	0.00521925		Proteobacteria	Deltaproteobacteria	Myxococcales	Polyangiaceae	Sorangium
Otu000597	14.2357	-4.88213	1.48518	-3.28724	0.00101176	0.00449222		Chloroflexi	Anaerolineae	Anaerolineales	Anaerolineaceae	Levilinea
Otu000125	46.2768	-4.89801	1.38984	-3.52416	0.000424832	0.00269465		Proteobacteria	Gammaproteobacteria	Alteromonadales	Alteromonadaceae	Chromatocurvus
Otu000620	12.8452	-4.91836	1.48406	-3.31412	0.000919331	0.00443677		Planctomycetes	Planctomycetia	Planctomycetales	Planctomycetaceae	Rhodopirellula
Otu000282	21.9207	-4.93626	1.44783	-3.40941	0.000651043	0.00346025		Actinobacteria	Actinobacteria	Acidimicrobiales	Iamiaceae	Aquihabitans
Otu000437	21.5367	-4.96437	1.50978	-3.28815	0.00100848	0.00449222		Proteobacteria	Deltaproteobacteria	Desulfobacterales	Desulfobacteraceae	Desulfatitalea
Otu000218	47.7194	-4.99262	1.26342	-3.95168	7.76054e-05	0.000782585		Planctomycetes	Planctomycetia	Planctomycetales	Planctomycetaceae	Blastopirellula
Otu000279	29.0051	-5.01969	1.11696	-4.49408	6.98722e-06	0.000129264		Proteobacteria	Alphaproteobacteria	Rhizobiales	Rhodobiaceae	Afifella
Otu000487	16.2334	-5.08946	1.3461	-3.7809	0.000156264	0.00133426		Proteobacteria	Gammaproteobacteria	Gammaproteobacteria_incertae_sedis	Litorivivens	NA
Otu000501	12.0196	-5.09629	1.46566	-3.47712	0.000506823	0.00304094		Actinobacteria	Actinobacteria	Acidimicrobiales	Iamiaceae	Aquihabitans
Otu000045	128.43	-5.12328	0.99508	-5.14861	2.62426e-07	8.32264e-06		Actinobacteria	Actinobacteria	Acidimicrobiales	Iamiaceae	Aquihabitans
Otu000038	139.841	-5.12336	0.966584	-5.30048	1.15501e-07	5.12825e-06		Proteobacteria	Alphaproteobacteria	Rhodobacterales	Rhodobacteraceae	Ruegeria
Otu000085	63.9086	-5.18286	0.994613	-5.21094	1.8789e-07	6.95191e-06		Actinobacteria	Actinobacteria	Acidimicrobiales	Iamiaceae	Iamia
Otu000366	20.3163	-5.21894	1.53878	-3.3916	0.000694854	0.00358739		Bacteroidetes	Sphingobacteriia	Sphingobacteriales	Rhodothermaceae	Rubricoccus
Otu000492	13.6536	-5.2505	1.4525	-3.61481	0.000300562	0.00230086		Proteobacteria	Betaproteobacteria	Burkholderiales	Burkholderiales_incertae_sedis	Piscinibacter
Otu000520	14.2117	-5.274	1.33817	-3.94119	8.10786e-05	0.000782585		Proteobacteria	Gammaproteobacteria	Chromatiales	Granulosicoccaceae	Granulosicoccus
Otu000310	28.1097	-5.84953	1.37817	-4.24441	2.19171e-05	0.000363548		Proteobacteria	Alphaproteobacteria	Rhizobiales	Brucellaceae	Falsochrobactrum
Otu000063	70.3812	-5.90407	1.17481	-5.02557	5.01949e-07	1.23814e-05		Bacteroidetes	Flavobacteriia	Flavobacteriales	Flavobacteriaceae	Algibacter
Otu000333	19.127	-5.91547	1.47209	-4.01843	5.85882e-05	0.000722588		Proteobacteria	Gammaproteobacteria	Chromatiales	Ectothiorhodospiraceae	Ectothiorhodosinus
Otu000148	53.5617	-6.24111	1.28489	-4.8573	1.18996e-06	2.64171e-05		Chloroflexi	Caldilineae	Caldilineales	Caldilineaceae	Litorilinea
Otu000154	50.2971	-7.1377	1.31048	-5.44662	5.13373e-08	3.00655e-06		Proteobacteria	Gammaproteobacteria	Chromatiales	Ectothiorhodospiraceae	Thiogranum
Polyps vs Excysts (1v3)
	baseMean	log2FoldChange	lfcSE	stat	pvalue	padj		Phylum	Class	Order	Family	Genus
Otu000040	572.995	5.92025	1.35264	4.37682	1.20423e-05	0.000698452		Proteobacteria	Alphaproteobacteria	Rhizobiales	Phyllobacteriaceae	Pseudahrensia
Otu000002	4447.87	4.86481	1.29338	3.76133	0.000169013	0.00301624		Proteobacteria	Gammaproteobacteria	Legionellales	Coxiellaceae	Coxiella
Otu000223	108.843	4.52212	1.33494	3.38752	0.000705286	0.00640167		Proteobacteria	Betaproteobacteria	Burkholderiales	Burkholderiaceae	Cupriavidus
Otu000094	123.001	4.48282	1.39368	3.21652	0.00129754	0.00920396		Proteobacteria	Gammaproteobacteria	Vibrionales	Vibrionaceae	Vibrio
Otu000019	188.379	-3.64496	1.04429	-3.49036	0.000482379	0.00494189		Nitrospirae	Nitrospira	Nitrospirales	Nitrospiraceae	Nitrospira
Otu000387	20.261	-4.21182	1.28912	-3.26721	0.00108613	0.00839941		Proteobacteria	Deltaproteobacteria	Syntrophobacterales	Syntrophaceae	Desulfobacca
Otu000234	33.5349	-4.42763	1.2651	-3.49984	0.000465545	0.00494189		Planctomycetes	Planctomycetia	Planctomycetales	Planctomycetaceae	Gimesia
Otu000071	93.9678	-4.43396	1.39659	-3.17484	0.0014992	0.00993752		Planctomycetes	Phycisphaerae	Phycisphaerales	Phycisphaeraceae	Phycisphaera
Otu000435	16.8217	-4.51534	1.41126	-3.19951	0.00137664	0.00939353		Proteobacteria	Alphaproteobacteria	Rhizobiales	Hyphomicrobiaceae	Filomicrobium
Otu000187	40.4689	-4.57888	1.38824	-3.29833	0.000972627	0.00805891		Bacteroidetes	Sphingobacteriia	Sphingobacteriales	Rhodothermaceae	Rubricoccus
Otu000021	201.827	-4.62472	1.21274	-3.81346	0.000137035	0.00264934		Proteobacteria	Alphaproteobacteria	Rhizobiales	Phyllobacteriaceae	Pseudahrensia
Otu000520	14.2117	-4.6629	1.447	-3.22245	0.00127098	0.00920396		Proteobacteria	Gammaproteobacteria	Chromatiales	Granulosicoccaceae	Granulosicoccus
Otu000225	38.2256	-4.67807	1.26206	-3.70669	0.000209988	0.00326982		Actinobacteria	Actinobacteria	Acidimicrobiales	Iamiaceae	Iamia
Otu000279	29.0051	-4.80344	1.21065	-3.96764	7.25873e-05	0.00230118		Proteobacteria	Alphaproteobacteria	Rhizobiales	Rhodobiaceae	Afifella
Otu000124	58.2456	-4.80372	1.22605	-3.91805	8.92699e-05	0.00230118		Proteobacteria	Gammaproteobacteria	Alteromonadales	Alteromonadaceae	Chromatocurvus
Otu000331	24.0506	-4.82409	1.50098	-3.21396	0.00130918	0.00920396		Proteobacteria	Gammaproteobacteria	Chromatiales	Ectothiorhodospiraceae	Thiogranum
Otu000527	20.229	-4.84715	1.43287	-3.38283	0.000717428	0.00640167		Proteobacteria	Deltaproteobacteria	Desulfobacterales	Desulfobacteraceae	Desulfonatronobacter
Otu000615	16.4272	-4.91559	1.41001	-3.4862	0.000489928	0.00494189		Proteobacteria	Alphaproteobacteria	Caulobacterales	Caulobacteraceae	Brevundimonas
Otu000398	19.337	-5.0174	1.3996	-3.58488	0.000337231	0.00434654		Proteobacteria	Gammaproteobacteria	Gammaproteobacteria_incertae_sedis	Plasticicumulans	NA
Otu000692	14.6133	-5.02517	1.53799	-3.26735	0.00108558	0.00839941		Proteobacteria	Gammaproteobacteria	Alteromonadales	Alteromonadaceae	Chromatocurvus
Otu000092	77.5846	-5.1251	1.47529	-3.47397	0.000512827	0.00495732		Proteobacteria	Alphaproteobacteria	Rhodobacterales	Rhodobacteraceae	Pseudoruegeria
Otu000583	14.0906	-5.21603	1.44212	-3.61691	0.00029814	0.00406873		Proteobacteria	Alphaproteobacteria	Rhodospirillales	Rhodospirillaceae	Pelagibius
Otu000534	14.2776	-5.25934	1.5761	-3.33694	0.000847064	0.00727847		Proteobacteria	Deltaproteobacteria	Myxococcales	Polyangiaceae	Sorangium
Otu000305	28.6256	-5.41308	1.48029	-3.65677	0.000255418	0.00370357		Proteobacteria	Gammaproteobacteria	Gammaproteobacteria_incertae_sedis	Pseudohaliea	NA
Otu000516	17.9377	-5.42965	1.4655	-3.70498	0.000211411	0.00326982		Proteobacteria	Deltaproteobacteria	Desulfovibrionales	Desulfohalobiaceae	Desulfovermiculus
Otu000154	50.2971	-5.46149	1.4111	-3.87038	0.000108667	0.00252107		Proteobacteria	Gammaproteobacteria	Chromatiales	Ectothiorhodospiraceae	Thiogranum
Otu000570	14.3334	-5.50501	1.55802	-3.53334	0.000410341	0.00475996		Proteobacteria	Deltaproteobacteria	Desulfuromonadales	Geobacteraceae	Geothermobacter
Otu000148	53.5617	-5.5785	1.39725	-3.99249	6.53819e-05	0.00230118		Chloroflexi	Caldilineae	Caldilineales	Caldilineaceae	Litorilinea
Otu000152	67.3607	-5.59529	1.42597	-3.92385	8.71465e-05	0.00230118		Proteobacteria	Gammaproteobacteria	Chromatiales	Ectothiorhodospiraceae	Ectothiorhodosinus
Otu000437	21.5367	-5.81435	1.63446	-3.55735	0.000374608	0.00457416		Proteobacteria	Deltaproteobacteria	Desulfobacterales	Desulfobacteraceae	Desulfatitalea
Otu000450	21.8613	-5.86342	1.52735	-3.83894	0.000123568	0.00260617		Proteobacteria	Alphaproteobacteria	Rhizobiales	Rhodobiaceae	Tepidamorphus
Otu000249	43.2082	-5.90064	1.42692	-4.13522	3.54613e-05	0.0016454		Proteobacteria	Alphaproteobacteria	Rhodobacterales	Rhodobacteraceae	Defluviimonas
Otu000218	47.7194	-6.88947	1.36673	-5.04084	4.63503e-07	5.37663e-05		Planctomycetes	Planctomycetia	Planctomycetales	Planctomycetaceae	Blastopirellula
Otu000201	52.3953	-7.02225	1.48556	-4.72702	2.27844e-06	0.000176199		Nitrospinae	Nitrospinia	Nitrospinales	Nitrospinaceae	Nitrospina
Otu000006	1582.63	-7.70313	1.18031	-6.52637	6.73828e-11	1.56328e-08		Firmicutes	Bacilli	Bacillales	Planococcaceae	Planomicrobium
Excysts vs Podocysts (3v2 and 4 together)
	baseMean	log2FoldChange	lfcSE	stat	pvalue	padj		Phylum	Class	Order	Family	Genus
Otu000006	1582.63	8.70813	1.03326	8.42783	3.52144e-17	8.16974e-15		Firmicutes	Bacilli	Bacillales	Planococcaceae	Planomicrobium
Otu000064	256.686	4.30872	1.08311	3.97812	6.94626e-05	0.00402883		Proteobacteria	Gammaproteobacteria	Alteromonadales	Alteromonadaceae	Alteromonas
Otu000002	4447.87	4.17596	1.14746	3.63931	0.000273366	0.00792763		Proteobacteria	Gammaproteobacteria	Legionellales	Coxiellaceae	Coxiella
Otu000020	73.7043	-4.57974	1.20737	-3.79316	0.000148742	0.00575134		Bacteroidetes	Flavobacteriia	Flavobacteriales	Flavobacteriaceae	Spongiibacterium
Otu000181	38.6889	-4.89517	1.33593	-3.66424	0.000248073	0.00792763		Actinobacteria	Actinobacteria	Acidimicrobiales	Iamiaceae	Iamia
Otu000204	41.1583	-5.72893	1.50428	-3.80841	0.000139861	0.00575134		Proteobacteria	Alphaproteobacteria	Rhodospirillales	Rhodospirillaceae	Pelagibius
Otu000093	67.5704	-5.73949	1.2571	-4.56566	4.97935e-06	0.00038507		Planctomycetes	Planctomycetia	Planctomycetales	Planctomycetaceae	Rhodopirellula
Otu000085	63.9086	-6.42709	1.07428	-5.9827	2.19469e-09	2.54584e-07		Actinobacteria	Actinobacteria	Acidimicrobiales	Iamiaceae	Iamia

## Sheet: Table_S6
Table S6 – OTUs that may be integral to the podocyst life stage
(Ascertained from contrasts with podocyst and isolated podocyst groups combined)
OTUs with significantly increased abundance in the podocyst group (8) as compared to the polyp group (4), but not increased in the excyst group (4) as compared to the polyp group (4)
	Phylum	Class	Order	Family	Genus
Otu000020	Bacteroidetes	Flavobacteriia	Flavobacteriales	Flavobacteriaceae	Spongiibacterium
Otu000036	Bacteroidetes	Flavobacteriia	Flavobacteriales	Flavobacteriaceae	Croceitalea
Otu000038	Proteobacteria	Alphaproteobacteria	Rhodobacterales	Rhodobacteraceae	Ruegeria
Otu000045	Actinobacteria	Actinobacteria	Acidimicrobiales	Iamiaceae	Aquihabitans
Otu000062	Bacteroidetes	Flavobacteriia	Flavobacteriales	Flavobacteriaceae	Spongiibacterium
Otu000063	Bacteroidetes	Flavobacteriia	Flavobacteriales	Flavobacteriaceae	Algibacter
Otu000085	Actinobacteria	Actinobacteria	Acidimicrobiales	Iamiaceae	Iamia
Otu000125	Proteobacteria	Gammaproteobacteria	Alteromonadales	Alteromonadaceae	Chromatocurvus
Otu000126	Proteobacteria	Alphaproteobacteria	Rhodobacterales	Rhodobacteraceae	Sulfitobacter
Otu000141	Planctomycetes	Planctomycetia	Planctomycetales	Planctomycetaceae	Blastopirellula
Otu000151	Planctomycetes	Planctomycetia	Planctomycetales	Planctomycetaceae	Blastopirellula
Otu000156	Proteobacteria	Alphaproteobacteria	Rhizobiales	Rhodobiaceae	Tepidamorphus
Otu000175	Proteobacteria	Alphaproteobacteria	Rhizobiales	Hyphomicrobiaceae	Filomicrobium
Otu000176	Actinobacteria	Actinobacteria	Acidimicrobiales	Iamiaceae	Aquihabitans
Otu000178	Proteobacteria	Alphaproteobacteria	Rhodospirillales	Rhodospirillaceae	Niveispirillum
Otu000282	Actinobacteria	Actinobacteria	Acidimicrobiales	Iamiaceae	Aquihabitans
Otu000310	Proteobacteria	Alphaproteobacteria	Rhizobiales	Brucellaceae	Falsochrobactrum
Otu000333	Proteobacteria	Gammaproteobacteria	Chromatiales	Ectothiorhodospiraceae	Ectothiorhodosinus
Otu000366	Bacteroidetes	Sphingobacteriia	Sphingobacteriales	Rhodothermaceae	Rubricoccus
Otu000459	Planctomycetes	Planctomycetia	Planctomycetales	Planctomycetaceae	Blastopirellula
Otu000463	Actinobacteria	Actinobacteria	Acidimicrobiales	Acidimicrobiaceae	Ferrithrix
Otu000487	Proteobacteria	Gammaproteobacteria	Gammaproteobacteria_incertae_sedis	Litorivivens	NA
Otu000492	Proteobacteria	Betaproteobacteria	Burkholderiales	Burkholderiales_incertae_sedis	Piscinibacter
Otu000501	Actinobacteria	Actinobacteria	Acidimicrobiales	Iamiaceae	Aquihabitans
Otu000597	Chloroflexi	Anaerolineae	Anaerolineales	Anaerolineaceae	Levilinea
Otu000620	Planctomycetes	Planctomycetia	Planctomycetales	Planctomycetaceae	Rhodopirellula
(Ascertained from all 4 group contrasts)
OTUs with significantly increased abundance in both the podocyst and isolated podocyst groups as compared to polyp group, but not increased in excyst group as compared to polyp group
	Phylum	Class	Order	Family	Genus
Otu000038	Proteobacteria	Alphaproteobacteria	Rhodobacterales	Rhodobacteraceae	Ruegeria
Otu000063	Bacteroidetes	Flavobacteriia	Flavobacteriales	Flavobacteriaceae	Algibacter
Otu000085	Actinobacteria	Actinobacteria	Acidimicrobiales	Iamiaceae	Iamia
Otu000333	Proteobacteria	Gammaproteobacteria	Chromatiales	Ectothiorhodospiraceae	Ectothiorhodosinus
OTUs with significantly increased abundance in podocyst, excyst, and isolated podocyst groups as compared to polyp group
	Phylum	Class	Order	Family	Genus
Otu000019	Nitrospirae	Nitrospira	Nitrospirales	Nitrospiraceae	Nitrospira
Otu000021	Proteobacteria	Alphaproteobacteria	Rhizobiales	Phyllobacteriaceae	Pseudahrensia
Otu000045	Actinobacteria	Actinobacteria	Acidimicrobiales	Iamiaceae	Aquihabitans
Otu000124	Proteobacteria	Gammaproteobacteria	Alteromonadales	Alteromonadaceae	Chromatocurvus
Otu000148	Chloroflexi	Caldilineae	Caldilineales	Caldilineaceae	Litorilinea
Otu000154	Proteobacteria	Gammaproteobacteria	Chromatiales	Ectothiorhodospiraceae	Thiogranum
Otu000279	Proteobacteria	Alphaproteobacteria	Rhizobiales	Rhodobiaceae	Afifella
Otu000387	Proteobacteria	Deltaproteobacteria	Syntrophobacterales	Syntrophaceae	Desulfobacca

## Sheet: Table_S7
Table S7 – C. plocamia 'core' bacterial OTUs present in all 16 samples
ID	Phylum	Class	Order	Family	Genus		carbon	o2	Notes	More notes	refs		BestBlastHit-nr	% ID	Accession		BestBlastHit-16S	%ID	Accession	Hit Tax			16S V1-V2 Sequence
Otu000145	Actinobacteria	Actinobacteria	Acidimicrobiales	Iamiaceae	Aquihabitans		hetero		nitrate reducer, produces alkaline phosphatase		Aquihabitans daechungensis gen. nov., sp. nov., an actinobacterium isolated from reservoir water.		seaweed associated - Diversity and Temporal Dynamics of the Epiphytic Bacterial Communities Associated with the Canopy-Forming Seaweed Cystoseira compressa (Esper) Gerloff and Nizamuddin	97	KU689120		Aquihabitans daechungensis gen. nov., sp. nov., an actinobacterium isolated from reservoir water	85	NR_132289	Aquihabitans daechungensis			Otu000145	TGAACGCTGGCGGCGTGCTTAACACATGCAAGTCGAACGAACCCGATCTTCGGATCACATGGGTGAGTGGCGAACGGGTGAGTAACACGTGAGAAACCTGCCCCGAAGTTCAGAATAACTCAGGGAAACTTGAGCTAATACTGGATACCCCCATCGGATCGAGTGGTCTGATGAGGAAAGATTTATCGCTTTGGGAGGGTCTCGCGGCCTATCAGCTTGTTGGTGAGGTAATGGCTCACCAAGGCATTGACGGGTAGCTAGTCTGAGAGGACGAATAGCCACACTGGGACTGAGACACGGCCCAGACTCCTACGGGAGGCAGCAGTGGGGAATCTTGCACAATGGGCGAAAGCCTGATGCAGCGACGCCGCGTGGGGGATGAAGGCCCTAGGGTCGTAA…
Otu000026	Actinobacteria	Actinobacteria	Acidimicrobiales	Iamiaceae	Iamia		hetero	aerobic	full denitrification, isolated from sea cucumber, aerobic,		Iamia majanohamensis gen. nov., sp. nov., an actinobacterium isolated from sea cucumber Holothuria edulis, and proposal of Iamiaceae fam. nov.		seaweed associated - Diversity and Temporal Dynamics of the Epiphytic Bacterial Communities Associated with the Canopy-Forming Seaweed Cystoseira compressa (Esper) Gerloff and Nizamuddin	97	KU689120		Iamia majanohamensis gen. nov., sp. nov., an actinobacterium isolated from sea cucumber Holothuria edulis, and proposal of Iamiaceae fam. Nov	85	NR_041634	Iamia majanohamensis			Otu000026	TGAACGCTGGCGGCGTGCTTAACACATGCAAGTCGAACGAACCCGATCTTCGGATCATATGGGTGAGTGGCGAACGGGTGAGTAACACGTGAGAAACCTGCCCCGAAGTTCGGAATAACTCAGAGAAATTTGAGCTAATACCGGATGCCCCTGTCAGATCGAATGGTCAGACAAGGAAAGATTTATCGCTTTGGGAGGGTCTCGCGGCCTATCAGCTTGTTGGTGAGGTAATGGCTCACCAAGGCATTGACGGGTAGCTAGTCTGAGAGGACGAATAGCCACACTGGGACTGAGACACGGCCCAGACTCCTACGGGAGGCAGCAGTGGGGAATCTTGCACAATGGGCGAAAGCCTGATGCAGCGACGCCGCGTGGGGGATGAAGGCCCTAGGGTCGTAA…
Otu000054	Actinobacteria	Actinobacteria	Actinomycetales	Cellulomonadaceae	Sediminihabitans		hetero	facultative	possibly nitrate reducer, alkaline phosphatase		Sediminihabitans luteus gen. nov., sp. nov., a new member of the family Cellulomonadaceae isolated from sea sediment		sponge associated - Diversity of culturable and no-culturable bacteria associated with the marine sponge Callyspongia diffusa from the South Chile Sea	99	HQ726933		Ilumatobacter fluminis gen. nov., sp. nov., a novel actinobacterium isolated from the sediment of an estuary	84	NR_041633	Ilumatobacter fluminis			Otu000054	TGAACGCTGGCGGCGTGCTTAACACATGCAAGTCGAACGAACCCGATCTTCGGATCATATGGGTGAGTGGCGAACGGGTGAGTAACACGTGAGAAACCTGCCCCAAAGTTCGGAATAACTCAGGGAAACTTGAGCTAATACCGGATGCCCTCCATTGGTCGAATGGCCGACGGAGGAAAGATTTATCGCTTTGGGAGGGTCTCGCGGCCTATCAGCTTGTTGGTGAGGTAACGGCTCACCAAGGCATTGACGGGTAGCTAGTCTGAGAGGACGAATAGCCACACTGGGACTGAGACACGGCCCAGACTCCTACGGGAGGCAGCAGTGGGGAATCTTGCACAATGGGCGAAAGCCTGATGCAGCGACGCCGCGTGGGGGATGAAGGCCTTAGGGTCGTAA…
Otu000035	Bacteroidetes	Flavobacteriia	Flavobacteriales	Flavobacteriaceae	Algibacter		hetero	aerobic	nitrate reducer, aerobic, heterotroph, alkaline phosphatase positive, isolated from sea weed and a sea urchin		Algibacter mikhailovii sp. nov., a novel marine bacterium of the family Flavobacteriaceae, and emended description of the genus Algibacter.		Succession of bacterial community in marine biofouling in heat exchangers	100	GQ274187		NITE Biological Resource Center (NBRC)	94	NR_114025	Gaetbulibacter marinus			Otu000035	TGAACGCTAGCGGCAGGCCTAACACATGCAAGTCGAGGGGTAACAGAGAGTGCTTGCACTTTGCTGACGACCGGCGCACGGGTGCGTAACGCGTATAGAATCTACCTTGTACTGAGGGATAGCCCAGAGAAATTTGGATTAATACCTCATGGTATGTATAGATGGCATCATCCATACATTAAAGGTTACGGTATAAGATGACTATGCGTCCTATTAGCTAGATGGTGTGGTAACGGCACACCATGGCAACGATAGGTAGGGGCCCTGAGAGGGGGATCCCCCACACTGGTACTGAGACACGGACCAGACTCCTACGGGAGGCAGCAGTGAGGAATATTGGACAATGGGGGCAACCCTGATCCAGCCATGCCGCGTGCAGGAAGACTGCCCTATGGGTTG…
Otu000003	Bacteroidetes	Flavobacteriia	Flavobacteriales	Flavobacteriaceae	Aquimarina		hetero	aerobic	likely nitrate reducer		Aquimarina longa sp. nov., isolated from seawater, and emended description of Aquimarina muelleri		sponge associated - Cultured bacterial diversity of sponges still largely unexplored: a cultivation study of three Mediterranean sponges	100	KP769437		Aquimarina megaterium sp. nov., isolated from seawater	100	NR_118560	Aquimarina megaterium			Otu000003	TGAACGCTAGCGGCAGGCTTAACACATGCAAGTCGAGGGGTAACATAGTTGCTTGCAACTGATGACGACCGGCGCACGGGTGCGTAACGCGTATAGTACCTACCTTATAGTAAGGGATAGCCCAGAGAAATTTGGATTAATACCTTATAGTATCCTAAGTGAGCCTTCACTAAGGATTAAAGATTTATCGCTATAAGATGGCTATGCGTTCTATTAGCTAGTTGGTATGGTAACGGCATACCAAGGCTACGATAGATAGGGGTCCTGAGAGGGAGATCCCCCACACTGGTACTGAGACACGGACCAGACTCCTACGGGAGGCAGCAGTGAGGAATATTGGACAATGGAGGCAACTCTGATCCAGCCATGCCGCGTGTAGGAAGACTGCCCTATGGGTTG…
Otu000018	Bacteroidetes	Flavobacteriia	Flavobacteriales	Flavobacteriaceae	Gilvibacter		hetero	aerobic	nitrate reducer		Sediminibacter furfurosus gen. nov., sp. nov. and Gilvibacter sediminis gen. nov., sp. nov., novel members of the family Flavobacteriaceae		Bacterial community structure in the pre-treatment system of seawater of bio-filtration	97	KC238321		Zunongwangia mangrovi sp. nov., isolated from mangrove (Avicennia marina) rhizosphere, and emended description of the genus	91	NR_126281	Zunongwangia mangrovi			Otu000018	TGAACGCTAGCGGCAGGCCTAACACATGCAAGTCGAGGGGTAACAGAGATTGCTTGCAATTTGCTGACGACCGGCGCACGGGTGCGTAACGCGTATACAATCTGCCTCTTACTAAGGAATAGCCCAGGGAAACTTGGATTAATGCCTTATAGTATCACGATATGGCATCATAATGTGATTAAAGGTTACGGTAAGAGATGAGTATGCGTCCTATTAGCTTGTTGGTGTGGTAACGGCACACCAAGGCAACGATAGGTAGGGGCCCTGAGAGGGGGATCCCCCACACTGGTACTGAGACACGGACCAGACTCCTACGGGAGGCAGCAGTGAGGAATATTGGACAATGGGCGAGAGCCTGATCCAGCCATGCCGCGTGCAGGAAGACTGCCCTATGGGTTG…
Otu000009	Bacteroidetes	Flavobacteriia	Flavobacteriales	Flavobacteriaceae	Maribacter		hetero	aerobic	possibly nitrate reducer	one sp. isolated from red alga	Maribacter polysiphoniae sp. nov., isolated from a red alga		sea squirt microbiome - The Gut of Geographically Disparate Ciona intestinalis Harbors a Core Microbiota	96	KF798429		Maribacter polysiphoniae sp. nov., isolated from a red alga	92	NR_042612	Maribacter polysiphoniae			Otu000009	TGAACGCTAGCGGCAGGCTTAACACATGCAAGTCGAGGGGTAACAGGGAGTGCTTGCACTCTGCTGACGACCGGCGCACGGGTGCGCACCGCGTATGGAATCTGCCTCTTGCAGGGGAATAGCCCATGGAAACGTGGATTAATGCCCCATAGTACTTATTTACGGCATTGTAGAGAAGTTAAAGGTTTCGGCCGGCAAGAGATGACCATGCGTCCCATTAGCTAGATGGTAAGGTAACGGCTTACCATGGCGACGATGGGTAGGGGCCCTGAGAGGGGGATCCCCCACACTGGTACTGAGACACGGACCAGACTCCTACGGGAGGCAGCAGTGAGGAATATTGGACAATGGAGGAGACTCTGATCCAGCCATGCCGCGTGCAGGAAGACGGCCCTATGG…
Otu000073	Bacteroidetes	Flavobacteriia	Flavobacteriales	Flavobacteriaceae	Pibocella		hetero	aerobic	alkaline phosphatase positive	isoalted from green alga	Pibocella ponti gen. nov., sp. nov., a novel marine bacterium of the family Flavobacteriaceae isolated from the green alga Acrosiphonia sonderi		seaweed associated - Diversity and Temporal Dynamics of the Epiphytic Bacterial Communities Associated with the Canopy-Forming Seaweed Cystoseira compressa (Esper) Gerloff and Nizamuddin	96	KU690667		Direct Submission	94	NR_025821	Pibocella ponti			Otu000073	TGAACGCTAGCGGCAGGCCTAACACATGCAAGTCGAGGGGTAACATGAAGTGCTTGCACTTTGATGACGACCGGCGCACGGGTGCGCACCGCGTATGAAACCTACCTTTTACAGGGGAATAGCCTTTGGAAACGAAGATTAATGCCCCATGGTACCTTTAGTAGCATTGCTAGATGGTTAAAGGCTTCGGTCGGTAAAAGATGGTCATGCGTCCCATTAGTTCGATGGTGAGGTAACGGCTCACCATGACTACGATGGGTAGGGGCCCTGAGAGGGGGATCCCCCACACTGGTACTGAGACACGGACCAGACTCCTACGGGAGGCAGCAGTGAGGAATATTGGACAATGGAGGAGACTCTGATCCAGCCATGCCGCGTGCAGGAAGAATGCCCTATGGG…
Otu000030	Nitrospinae	Nitrospinia	Nitrospinales	Nitrospinaceae	Nitrospina		chemolithoauto		nitrite oxidizer		Diversification and niche adaptations of Nitrospina-like bacteria in the polyextreme interfaces of Red Sea brines		chlorine dosage on marine biofilm formation	98	KJ590663		Taxonomic note: SOS, Sequencing Orphan Species: filling the gaps in the 16S rRNA gene sequence database for all classified species with validly published names	93	NR_104821	Nitrospina gracilis			Otu000030	CGAACGCTGGCGGCGTGCCTAACACATGCAAGTCGAACGAGAAAGTCCCTTCGGGGATAAGTAAAGTGGCGCAAGGGTGAGTAACATGTGAATAATCTGCCTTCGAGACTGGGATAACTTGACGAAAGTTAAGCTAATACCGGATAAGACCACGCTTCATAAGGAGTGCGGAAAAAGGGATCTCAAATCCCGCTTGAAGATGAGTTCGCGTACCATTAGCTTGTTGGTGAGATAACAGCTCACCAAGGCGACGATGGTTAGCCGGCCTGAGAGGGTGATCGGCCACACTGGAACTGAGACACGGTCCAGACTCCTACGGGAGGCAGCAGTGGGGAATATTGCGCAATGGGCGAAAGCCTGACGCAGCAACGCCGCGTGAGCGATGAAGGCCTTCGGGTC…
Otu000012	Nitrospirae	Nitrospira	Nitrospirales	Nitrospiraceae	Nitrospira		facultative chemolithoautotroph	facultative?	carbon fixer, nitrite oxidizer	critical component of nitrification, can cleave urea into ammonia, providing ammonia for ammonia-oxidizers to produce nitrite, energy for us, proposed symbiotic because of this, or possibly can perform oxidation of ammonia as well alone	Complete nitrification by Nitrospira bacteria		Manganese-Cycling Microbial Communities Inside Deep-Sea Manganese Nodules	97	KT336041		Methylobacter tundripaludum sp. nov., a methane-oxidizing bacterium from Arctic wetland soil on the Svalbard islands, Norway	84	NR_029287	Nitrospira moscoviensis			Otu000012	CGAACGCTGGCGGCGCGCCTAACACATGCAAGTCGAACGAGAGACTCTTCGGAGTGGTAAAGTGGCAAACGGGTGAGGAATACATGGGTAACCTACCCTTGAGAAGGGAATAACCCGCCGAAAGGTGAGCTAATACCCTATACGCTACACTTTCTCTGGGAAGTGTAGGAAAGCTAGGCCGTGGGCCTGGCACTCAAGGAGGGGCTCATGTCCTATCAGCTTGTTGGTGGGGTAATGGCCTACCAAGGCTACGACGGGTAGCTGGTCTGAGAGGATGATCAGCCACACTGGCACTGAGATACGGGCCAGACTCCTACGGGAGGCAGCAGTGAGGAATATTGCGCAATGGGCGAAAGCCTGACGCAGCGACGCCGCGTGGGGGATGAAGGTTTTCGGATT…
Otu000015	Nitrospirae	Nitrospira	Nitrospirales	Nitrospiraceae	Nitrospira		facultative chemolithoautotroph	facultative?	carbon fixer, nitrite oxidizer	critical component of nitrification, can cleave urea into ammonia, providing ammonia for ammonia-oxidizers to produce nitrite, energy for us, proposed symbiotic because of this, or possibly can perform oxidation of ammonia as well alone	Complete nitrification by Nitrospira bacteria		Microbial community composition and function in permanently cold seawater and sediments from an arctic fjord of svalbard	99	GQ259315		Methylobacter tundripaludum sp. nov., a methane-oxidizing bacterium from Arctic wetland soil on the Svalbard islands, Norway	84	NR_029287	Nitrospira moscoviensis			Otu000015	CGAACGCTGGCGGCGCGCCTAACACATGCAAGTCGAACGAGAGGCTCTTCGGAGTAGTAAAGTGGCAAACGGGTGAGGAATGCATGGGTAACCTACCCTTGAGAAGGGAATAACCTGCCGAAAGGTGAGCTAATACCCTATACGCTACATTTTCTTTGGGAAGTGTAGGAAAGCTAAGCCGTGGGCTTGGCACTCAAGGAGGGGCTCATGTCCTATCAGCTTGTTGGTGGGGTAATGGCCTACCAAGGCTACGACGGGTAGCTGGTCTGAGAGGATGATCAGCCACACTGGCACTGAGATACGGGCCAGACTCCTACGGGAGGCAGCAGTGAGGAATATTGCGCAATGGGCGAAAGCCTGACGCAGCGACGCCGCGTGGGGGATGAAGGTTTTCGGATT…
Otu000498	Nitrospirae	Nitrospira	Nitrospirales	Nitrospiraceae	Nitrospira		facultative chemolithoautotroph	facultative?	carbon fixer, nitrite oxidizer	critical component of nitrification, can cleave urea into ammonia, providing ammonia for ammonia-oxidizers to produce nitrite, energy for us, proposed symbiotic because of this, or possibly can perform oxidation of ammonia as well alone	Complete nitrification by Nitrospira bacteria		sponge associated - Stability of Sponge-Associated Bacteria over Large Seasonal Shifts in Temperature and Irradiance	94	JX206626		A new obligately chemolithoautotrophic, nitrite-oxidizing bacterium, Nitrospira moscoviensis sp. nov. and its phylogenetic relationship	87	NR_029287	Nitrospira moscoviensis			Otu000498	CGAACGCTGGCGGCGCGCTTAACACATGCAAGTCGAACGAGAGGCTCTTCGGAGTAGTAAAGTGGCGAACGGGTGAGGAATACATGGGTAACCTGTCCTTGAGAATGGAATAACCAGCCGAAAGGTTGGCTAATACCGTATACGCTTCCCAGTTTATGGGTTGGGAAGGAAAGCCGTACCGTGGGTATGGCGTTCAAGGAGGGGCTCATGGCCTATCAGCTTGTTGGTAGGGTAACGGCCTACCAAGGCAACGACGGGTAGCTGGTCTGAGAGGATGATCAGCCACACTGGCACTGAGATACGGGCCAGACTCCTACGGGAGGCAGCAGTGAGGAATATTGCGCAATGGGCGAAAGCCTGACGCAGCGACGCCGCGTGGGGGATGAAGGTTCTCGGATT…
Otu000071	Planctomycetes	Phycisphaerae	Phycisphaerales	Phycisphaeraceae	Phycisphaera		hetero	facultative	nitrate reducer, alkaline phosphatase, isolated from marine alga		Phycisphaera mikurensis gen. nov., sp. nov., isolated from a marine alga, and proposal of Phycisphaeraceae fam. nov., Phycisphaerales ord. nov. and Phycisphaerae classis nov. in the phylum Planctomycetes		seaweed associated - Diversity and Temporal Dynamics of the Epiphytic Bacterial Communities Associated with the Canopy-Forming Seaweed Cystoseira compressa (Esper) Gerloff and Nizamuddin	99	KU688997		Algisphaera agarilytica gen. nov., sp. nov., a novel representative of the class Phycisphaerae within the phylum Planctomycetes isolated from a marine alga	79	NR_125472	Algisphaera agarilytica			Otu000071	TGAACGCTGGCGGCATGGTTAAAACATGCAAGTCGAACGATCCCTTCGGGGAGAGTGGCGAAAGGGCTAGGAATACGATCGAACGTACCCCGAGGTGGGGGATAGCGTGTGGAAACGCACGGTAATACCCCATGTCCTCTACGGAGAAAAGGTTTACCGCCTTGGGAGCGGCGATCGTCCTATCAGGTAGTTGGTGAGGTAAAGGCTCACCAAGCCGAAGACGGGTAGCGGGTGTGAGAGCATGACCCGCAGCATCGGAACTGAGACACTGTCCGGACTCCTACGGGAGGCTGCAGTAACGAATCTTCCGCAATGCGCGAAAGCGTGACGGAGCAATGCCGCGTGCAGGATGAAGCGTCTACGACGTGTAAACTGCTGTCAGGGTTTAGGAACAATGACC
Otu000032	Proteobacteria	Alphaproteobacteria	Caulobacterales	Hyphomonadaceae	Litorimonas		hetero	aerobic	nitrate reducer		Aquamicrobium terrae sp. nov., isolated from the polluted soil near a chemical factory		Direct Submission	100	GU118740		Aquamicrobium terrae sp. nov., isolated from the polluted soil near a chemical factory	95	NR_133964	Aquamicrobium terrae			Otu000032	GGCCTAACACATGCAAGTCGAACGTGAAGCAGGAGCTTGCTCCTGTGGAAAGTGGCAGACGGGTGAGTAACGCGTGGGAATTTACCCAGCTCTACGGAATAACGCAGGGAAACTTGTGCTAATACCGTATACGTCCTCCGGGAGAAAGATTTATCGGAGTTGGATGAGCCCGCGTTAGATTAGTTTGTTGGTGGGGTAACGGCCTACCAAGACTACGATCTATAGCTGGTCTGAGAGGATGATCAGCCACACTGGGACTGAGACACGGCCCAGACTCCTACGGGAGGCAGCAGTGGGGAATATTGCACAATGGGCGCAAGCCTGATGCAGCCATGCCGCGTGAGTGAAGAAGGCCTTAGGGTTGTAAAACTCTTTCATCGGTGAAGATAATGACGGT
Otu000185	Proteobacteria	Alphaproteobacteria	Kordiimonadales	Kordiimonadaceae	Kordiimonas		hetero	aerobic	alkaline phosphatase positive		Description of Kordiimonas aquimaris sp. nov., isolated from seawater, and emended descriptions of the genus Kordiimonas Kwon et al. 2005 emend. Xu et al. 2011 and of its existing species		chlorine dosage on marine biofilm formation	98	KJ590636		Emcibacter nanhaiensis gen. nov. sp. nov., isolated from sediment of the South China Sea	91	NR_136430	Emcibacter nanhaiensis			Otu000185	CGAACGCTGGCGGCATGCCTAACACATGCAAGTCGAACGATAAGCCATTTCGGTGGTGGACAGTGGCGCACGGGTGAGTAACACGTGGGGACCTGCCTGATAGTAAGGGACAACAGTTTGAAAAGACTGCTAATACCTTATACGCTCTACGGAGGAAAGATTTATCGCTATCAGATGGACCCGCGCTAGATTAGCTAGTTGGTGAGGTAATGGCTCACCAAGGCTACGATCTATAGCTGGTTTGAGAAGATGATCAGCCACATTGGGACTGAGACACGGCCCAGACTCCTACGGGAGGCAGCAGTGGGGAATATTGTACAATGGGCGCAAGCCTGATACAGCAATGCCGCGTGAGTGAAGAAGGCCTTAGGGTTGTAAAACTCTTTCGCCAGGGAAGAT…
Otu000004	Proteobacteria	Alphaproteobacteria	Rhizobiales	Bradyrhizobiaceae	Bradyrhizobium		hetero	aerobic	possible nitrogen fixer, reduces nitrate		Description of Afipia birgiae sp. nov. and Afipia massiliensis sp. nov. and recognition of Afipia felis genospecies A		Direct Submission	100	KX509318		Isolation of new fastidious alpha Proteobacteria and Afipia felis from hospital water supplies by direct plating and amoebal co-culture procedures	100	NR_025117	Afipia birgiae			Otu000004	CGAACGCTGGCGGCAGGCTTAACACATGCAAGTCGAGCGGGCGTAGCAATACGTCAGCGGCAGACGGGTGAGTAACGCGTGGGAACGTACCTTTTGGTTCGGAACAACACAGGGAAACTTGTGCTAATACCGGATAAGCCCTTACGGGGAAAGATTTATCGCCGAAAGATCGGCCCGCGTCTGATTAGCTAGTTGGTGAGGTAACGGCTCACCAAGGCGACGATCAGTAGCTGGTCTGAGAGGATGATCAGCCACATTGGGACTGAGACACGGCCCAAACTCCTACGGGAGGCAGCAGTGGGGAATATTGGACAATGGGCGCAAGCCTGATCCAGCCATGCCGCGTGAGTGATGAAGGCCCTAGGGTTGTAAAGCTCTTTTGTGCGGGAAGATAATGAC…
Otu000044	Proteobacteria	Alphaproteobacteria	Rhizobiales	Hyphomicrobiaceae	Cucumibacter		hetero	aerobic	alkaline phosphatases		Cucumibacter marinus gen. nov., sp. nov., a marine bacterium in the family Hyphomicrobiaceae		sea squirt associated - Detection and first characterization of Endozoicomonas symbiotically-associated with Scandinavian and Mediterranean ascidians	95	KU648288		Pelagibacterium halotolerans gen. nov., sp. nov. and Pelagibacterium luteolum sp. nov., novel members of the family Hyphomicrobiaceae	93	NR_116053	Pelagibacterium luteolum			Otu000044	CGAACGCTGGCGGCAGGCCTAACACATGCAAGTCGAACGCACTCTTCGGAGTGAGTGGCAGACGGGTGAGTAACGCGTGGGAATCTACCCAGTGGTAGGGAATAACTTCAGGAAACCGGAGCTAATACCTTATACGCCCTTCGGGGGAAAGATTTATCGCCATTGGATGAGCCCGCGTTAGATTAGCTAGTTGGTGGGGTAATGGCCCACCAAGGCGACGATCTATAGCTGGTCTGAGAGGATGATCAGCCACACTGGAACTGAGACACGGTCCAGACTCCTACGGGAGGCAGCAGTGGGGAATATTGGACAATGGGCGCAAGCCTGATCCAGCCATGCCGCGTGAGTGATGACGGCCTTAGGGTTGTAAAACTCTTTCAGTCGTGAAGATAATGACGGT
Otu000011	Proteobacteria	Alphaproteobacteria	Rhizobiales	Phyllobacteriaceae	Pseudahrensia		hetero	aerobic	isolated from squid, alkaline phosphatase		Pseudahrensia todarodis sp. nov., isolated from the gut of a Japanese flying squid, Todarodes pacificus		Crassostrea gigas larval culture at high density in flow through and recycling aquaculture systems and its influence on the biofilm formation on the wall tank	100	KX261508		Taxonomic note: SOS, Sequencing Orphan Species: filling the gaps in the 16S rRNA gene sequence database for all classified species with validly published names	90	NR_117117	Afifella pfennigii			Otu000011	CGAACGCTGGCGGCAGGCCTAACACATGCAAGTCGAACGCCCTCTTCGGAGGGAGTGGCAGACGGGTGAGTAACGCGTGGGAATCTACCTAGTGGTGGAGGATAACTTCGGGAAACCGGAGCTAATACTCCATAAGCCCTTCGGGGGAAAGTTTTTTCGCCATTAGATGAGCCCGCGTTAGATTAGCTTGTTGGTAGGGTAATGGCCTACCAAGGCGACGATCTATAGCTGGTCTGAGAGGATGATCAGCCACACTGGAACTGAGACACGGTCCAGACTCCTACGGGAGGCAGCAGTGGGGAATATTGCACAATGGGCGCAAGCCTGATGCAGCCATGCCGCGTGTGTGATGAAGGCCTTAGGGTTGTAAAACACTTTCATCGGTGAAGATAATGACGGT
Otu000007	Proteobacteria	Alphaproteobacteria	Rhizobiales	Rhodobiaceae	Tepidamorphus		hetero	aerobic	possible nitrate reducer		Tepidamorphus gemmatus gen. nov., sp. nov., a slightly thermophilic member of the Alphaproteobacteria		sponge associated - Diversity of culturable and no-culturable bacteria associated with the marine sponge Callyspongia diffusa from the South Chile Sea	99	HQ726836		Tepidamorphus gemmatus gen. nov., sp. nov., a slightly thermophilic member of the Alphaproteobacteria	94	NR_117452	Tepidamorphus gemmatus			Otu000007	CGAACGCTGGCGGCAGGCCTAACACATGCAAGTCGAACGCTCTCTTCGGAGGGAGTGGCAGACGGGTGAGTAACGCGTGGGAACCTACCTAGAAGTACGGAATAACTCGAGGAAACTCGTGCTAATACCGTATACGCCCCTCGGGGGAAAGATTTATCGCTTCTAGATGGGCCCGCGTTGGATTAGCTAGTTGGTGAGGTAACGGCTCACCAAGGCTACGATCCATAGCTGGTCTGAGAGGATGATCAGCCACACTGGGACTGAGACACGGCCCAGACTCCTACGGGAGGCAGCAGTGGGGAATATTCGGCAATGGGCGCAAGCCTGACCGAGCCATGCCGCGTGAGTGACGAAGGCCTTAGGGTTGTAAAGCTCTTTTGGCGGGGAAGATAATGACTGT
Otu000051	Proteobacteria	Alphaproteobacteria	Rhodobacterales	Rhodobacteraceae	Leisingera		hetero	aerobic	nitrate reducer, alkaline phosphatase		Phaeobacter caeruleus sp. nov., a blue-coloured, colony-forming bacterium isolated from a marine electroactive biofilm		Response of Marine Biofilm to the Chlorine Disinfectant	99	KJ590563		Molecular and phenotypic analyses reveal the non-identity of the Phaeobacter gallaeciensis type strain deposits CIP 105210T and DSM 17395	99	NR_118542	Phaeobacter caeruleus			Otu000051	CGAACGCTGGCGGCAGGCCTAACACATGCAAGTCGAGCGCACCTTCGGGTGAGCGGCGGACGGGTTAGTAACGCGTGGGAACGTGCCCTTCTCTAAGGAATAGCCACTGGAAACGGTGAGTAATACCTTATACGCCCTTCGGGGGAAAGATTTATCGGAGAAGGATCGGCCCGCGTTAGATTAGATAGTTGGTGGGGTAACGGCCTACCAAGTCTACGATCTATAGCTGGTTTGAGAGGATGATCAGCAACACTGGGACTGAGACACGGCCCAGACTCCTACGGGAGGCAGCAGTGGGGAATCTTGGACAATGGGCGCAAGCCTGATCCAGCCATGCCGCGTGAGTGATGAAGGCCCTAGGGTCGTAAAGCTCTTTCGCCAGGGATGATAATGACAGT
Otu000100	Proteobacteria	Alphaproteobacteria	Rhodospirillales	Rhodospirillaceae	Thalassospira		hetero	facultative	nitrate reducer, PAH degrader		Thalassospira tepidiphila sp. nov., a polycyclic aromatic hydrocarbon-degrading bacterium isolated from seawater		magnet facilitated selection of electrogenic bacteria	100	KP704219		isolate from seawater	100	NR_041492	Thalassospira tepidiphila			Otu000100	CGAACGCTGGCGGCAGGCCTAACACATGCAAGTCGGACGAGAAGGTACCTTCGGGTACTGGAGAGTGGCGCACGGGTGAGTAACGCGTGGGGACCTACCTCTTAGTGGGGGATAACGGTTGGAAACGACCGCTAATACCGCATACGCCCTTCGGGGGAAAGATTTATCGCTAAGAGATGGACCCGCGTTGGATTAGATAGTTGGTGAGGTAACGGCTCACCAAGTCAGCGATCCATAGCTGGTTTGAGAGGATGATCAGCCACACTGGGACTGAGACACGGCCCAGACTCCTACGGGAGGCAGCAGTGGGGAATATTGGACAATGGGGGCAACCCTGATCCAGCCATGCCGCGTGAGTGAAGAAGGCCTTCGGGTTGTAAAGCTCTTTCAGATGCGAAG…
Otu000226	Proteobacteria	Alphaproteobacteria	Sphingomonadales	Sphingomonadaceae	Sphingorhabdus		hetero	aerobic			Sphingopyxis flavimaris sp. nov., isolated from sea water of the Yellow Sea in Korea		Direct Submission	99	DQ395425		Sphingopyxis flavimaris sp. nov., isolated from sea water of the Yellow Sea in Korea	98	NR_025814	Sphingopyxis flavimaris			Otu000226	CGAACGCTGGCGGCATGCTTAACACATGCAAGTCGAACGAGATCTTCGGATCTAGTGGCGCACGGGTGCGTAACGCGTGGGGATCTACCATAGGGTACGGAATAACTCAGAGAAATTTGTGCTAATACCGTATAATGTCTTCGGACCAAAGATTTATCGCCCTTTGATGAACCCGCGTAAGATTAGCTTGTTGGTGAGGTAAGAGCTCACCAAGGCGACGATCTTTAGCTGGTCTGAGAGGATGATCAGCCACACTGGGACTGAGACACGGCCCAGACTCCTACGGGAGGCAGCAGTGGGGAATATTGGACAATGGGGGAAACCCTGATCCAGCAATGCCGCGTGAGTGATGAAGGCCTTAGGGTTGTAAAGCTCTTTTACTAGGGATGATAATGACAGT
Otu000049	Proteobacteria	Betaproteobacteria	Burkholderiales	Comamonadaceae	Delftia		hetero	aerobic		this with cupriavidus metallidurans (cupriavidus in polyp vs cyst diff) produce gold			More than rust and mud: internal structure and metal retention of environmental Fe-rich microbial mats	100	LN870779		Direct Submission	100	NR_113708	Delftia acidovorans			Otu000049	TGAACGCTGGCGGCATGCCTTACACATGCAAGTCGAACGGTAACAGGTCTTCGGACGCTGACGAGTGGCGAACGGGTGAGTAATACATCGGAACGTGCCCAGTCGTGGGGGATAACTACTCGAAAGAGTAGCTAATACCGCATACGATCTGAGGATGAAAGCGGGGGACCTTCGGGCCTCGCGCGATTGGAGCGGCCGATGGCAGATTAGGTAGTTGGTGGGATAAAAGCTTACCAAGCCGACGATCTGTAGCTGGTCTGAGAGGACGACCAGCCACACTGGGACTGAGACACGGCCCAGACTCCTACGGGAGGCAGCAGTGGGGAATTTTGGACAATGGGCGAAAGCCTGATCCAGCAATGCCGCGTGCAGGATGAAGGCCTTCGGGTTGTAAACTGC…
Otu000039	Proteobacteria	Betaproteobacteria	Methylophilales	Methylophilaceae	Methylotenera		hetero	aerobic	methylotroph		Methylotenera mobilis gen. nov., sp. nov., an obligately methylamine-utilizing bacterium within the family Methylophilaceae		Effects of Hypoxia and Polybrominated Diphenyl Ethers (PBDEs) on the Microbial Community Composition in Surface Marine Sediments	99	JX391739		Taxonomic note: SOS, Sequencing Orphan Species: filling the gaps in the 16S rRNA gene sequence database for all classified species with validly published names	93	NR_104760	Methylobacillus glycogenes			Otu000039	TGAACGCTGGCGGAATGCTTTACACATGCAAGTCGAACGGTAACAGCAGAGCTTGCTCTGGCTGACGAGTGGCGGACGGGTGAGTAATATATCGGAACGTGTCCAATAATGGGGGATAACTAGCCGAAAGGTTGGCTAATACCGCATACGCCCTGAGGGGGAAAGCTGGGGATCTTCGGACCTGGCGTTAATGGAGCGGCCGATACCTGATTAGCTAGTAGGTGGGGTAAAAGCCTACCTAGGCAACGATCAGTAGCTGGTCTGAGAGGACGACCAGCCACACTGGGACTGAGACACGGCCCAGACTCCTACGGGAGGCAGCAGTGGGGAATTTTGGACAATGGGGGCAACCCTGATCCAGCCATTCCGCGTGAGTGAAGAAGGCCTTCGGGTTGTAAA…
Otu000055	Proteobacteria	Betaproteobacteria	Nitrosomonadales	Nitrosomonadaceae	Nitrosospira		facultative chemolithoautotroph	facultative	carbon fixer, ammonia oxidizer, denitrifier		Complete Genome Sequence of Nitrosospira multiformis, an Ammonia-Oxidizing Bacterium from the Soil Environment		sponge associated - Diversity of bacterial communities associated with the Indian Ocean sponge Tsitsikamma favus that contains the bioactive	99	HQ241796		Complete genome sequence of Nitrosospira multiformis, an ammonia-oxidizing bacterium from the soil environment	98	NR_074736	Nitrosospira multiformis			Otu000055	TGAACGCTGGCGGCATGCTTTACACATGCAAGTCGAACGGCAGCACGGGGGCAACCCTGGTGGCGAGTGGCGAACGGGTGAGGAATACATCGGAACGTGTCTTCAAGTGGGGGATAACGCATCGAAAGGTGTGCTAATACCGCATAATCTCTGAGGAGAAAAGCAGGGGATCGCAAGACCTTGCGCTTTTGGAGCGGCCGATGTCTGATTAGCTTGTTGGTGAGGTAAAAGCTTACCAAGGCTTCGATCAGTAGCTGGTCTGAGAGGACGACCAGCCACACTGGGACTGAGACACGGCCCAGACTCCTACGGGAGGCAGCAGTGGGGAATTTTGGACAATGGGGGCAACCCTGATCCAGCCATGCCGCGTGAGTGAAGAAGGCCTTCGGGTTGTAAAGC…
Otu000008	Proteobacteria	Deltaproteobacteria	Desulfovibrionales	Desulfohalobiaceae	Desulfovermiculus		facultative chemolithoauto	anaerobic	sulfate reducer	cultured rep is halophilic	The New Facultatively Chemolithoautotrophic, Moderately Halophilic, Sulfate-Reducing Bacterium Desulfovermiculus halophilus gen. nov., sp. nov., Isolated from an Oil Field		sponge associated - Diversity of culturable and no-culturable bacteria associated with the marine sponge Callyspongia diffusa from the South Chile Sea	99	HQ727076		Phylogenetic analysis of five strains of Gram-negative, obligately anaerobic, sulfur-reducing bacteria: Description of Desulfuromuea gen. nov., including the species D. kysingli sp. nov., D. bakii sp. nov. and D. succinoxidans sp. nov	79	NR_029238	Pelobacter acetylenicus			Otu000008	CGAACGCTGGCGGTATGCTTAACACATGCAAGTCGAGCGAGAAAATGACTTCGGTCATGAGTACAGCGGCGGACGGGTGAGTAATACATGGATAATCTGCCTTTAGGACCGGGACAACCCAGGGAAACTTGAGCTAATACCGGATAAGACCACAGAATCTCCGGATTCAGTGGTAAAAGGTGGCCTTCGGGCTATCACCTATTGATGAGTCCATGTCCCATCAGGTAGTTGGTGAGGTAACGGCCCACCAAGCCGAAGACGGGTAGCCGACCTTAGCGGGTGATCGGCCACACGGGGACTGAGACACGGCCCCGACTCCTACGGGAGGCAGCAGTGGGGAATATTGGACAATGGGCGCAAGCCTGATCCAGCAATACCGCGTGAGGGATGAAGGCTTTC…
Otu000042	Proteobacteria	Deltaproteobacteria	Desulfuromonadales	Geobacteraceae	Geopsychrobacter		hetero	anaerobic	nitrogen fixer, iron, sulfur, and mn reducer		DNA Microarray Analysis of Nitrogen Fixation and Fe(III) Reduction in Geobacter sulfurreducens; Potential Role of a Novel Psychrotolerant Member of the Family Geobacteraceae, Geopsychrobacter electrodiphilus gen. nov., sp. nov., in Electricity Production by a Marine Sediment Fuel Cell		seaweed associated - Diversity and Temporal Dynamics of the Epiphytic Bacterial Communities Associated with the Canopy-Forming Seaweed Cystoseira compressa (Esper) Gerloff and Nizamuddin	99	KU691648		Taxonomic note: SOS, Sequencing Orphan Species: filling the gaps in the 16S rRNA gene sequence database for all classified species with validly published names	81	NR_104786	Pelobacter massiliensis			Otu000042	CGAACGCTGGCGGCAGGCCTAACACATGCAAGTCGAGCGAGAAAATTCCTTCGGGAATGATTAAAGCGGCGGACGGGTGCGTACAACATGGATAACCTACCATAAGGTCTGGGATAACCTCGGGAAACCGAAGCTAATACCAGATAAGACCACATTATCTGCGGATAAAGGGGTAAAAGTTTTTCGCCTTTTGATGGGTCCATGCTCCATCAGGTTGTTGGTGAGGTAAAAGCTCACCAAGCCGAAGACGGATAGCCGGCCTTAGCGGGTGATCGGCCACACGGGGACTGAGACACGGCCCCGACTCCTACGGGAGGCAGCAGTGGGGAATATTGGGCAATGGGCGAAAGCCTGACCCAGCCATGCCGCGTGAAGGATGAAGGCCTTCGGGTCGTAAAC…
Otu000001	Proteobacteria	Gammaproteobacteria	Alteromonadales	Shewanellaceae	Shewanella		hetero	facultative	nitrate reducer, alkaline phosphatase		Shewanella aestuarii sp. nov., a marine bacterium isolated from a tidal flat		sea squirt microbiome - The Gut of Geographically Disparate Ciona intestinalis Harbors a Core Microbiota	100	KF798635		isolated from tidal flat	97	NR_135728	Shewanella aestuarii			Otu000001	TGAACGCTGGCGGCAGGCCTAACACATGCAAGTCGAGCGGCAGCGGGAAAGTAGCTTGCTACTTTTGCCGGCGAGCGGCGGACGGGTGAGTAATGCCTAGGGATCTGCCCAGTCGTGGGGGATAACAGTTGGAAACGACTGCTAATACCGCATACGCCCTACGGGGGAAAGGAGGGGACCTTCGGGCCTTTCGCGATTGGATGAACCTAGGTGGGATTAGCTAGTTGGTGAGGTAATGGCTCACCAAGGCGACGATCCCTAGCTGGTCTGAGAGGATGATCAGCCACACTGGAACTGAGACACGGTCCAGACTCCTACGGGAGGCAGCAGTGGGGAATATTGCACAATGGGGGAAACCCTGATGCAGCCATGCCGCGTGTGTGAAGAAGGCCTTCGGGT…
Otu000128	Proteobacteria	Gammaproteobacteria	Chromatiales	Chromatiaceae	Thiohalobacter		chemolithoauto	aerobic	carbon fixer, sulfur oxidizer		Thiohalobacter thiocyanaticus gen. nov., sp. nov., a moderately halophilic, sulfur-oxidizing gammaproteobacterium from hypersaline lakes, that utilizes thiocyanate		Sharp boundary between microbiota of marine mammals and the sea	100	JQ198909		Phylogenetic relationship of phototrophic purple sulfur bacteria according to pufL and pufM genes	90	NR_116948	Thiorhodococcus minor			Otu000128	TGAACGCTGGCGGCATGCTTAACACATGCAAGTCGAACGAGAAAGTACCTTCGGGTGCGAGTAAAGTGGCGGACGGGTGAGTAACGCGTGGGAATCTGCCTAGTAGTGGGGGACAACTTCCGGAAACGGGAGCTAATACCGCATACGCCCTATGGGGGAAAGGCTTCGGCCGCTATTAGATGAGCCCGCGTAAGATTAGCTTGTTGGTGGGGTAATGGCCTACCAAGGCGACGATCTTTAGCTGGTCTGAGAGGACGATCAGCCACACTGGGACTGAGACACGGCCCAGACTCCTACGGGAGGCAGCAGTGGGGAATATTGGACAATGGGGGAAACCCTGATCCAGCAATGCCGCGTGTGTGAAGAAGGCCTGCGGGTTGTAAAGCACTTTCAGTAGGG…
Otu000046	Proteobacteria	Gammaproteobacteria	Chromatiales	Ectothiorhodospiraceae	Ectothiorhodosinus		facultative photoauto	anaerobic	sulfide and thiosulfate oxidizer to sulfate		[Ectothiorhodosinus mongolicum gen. nov., sp. nov.,--a new purple sulfur bacterium from soda lake in Mongolia] – but no paper available :(		seaweed associated - Diversity and Temporal Dynamics of the Epiphytic Bacterial Communities Associated with the Canopy-Forming Seaweed Cystoseira compressa (Esper) Gerloff and Nizamuddin	96	KU688602		Granulosicoccus undariae sp. nov., a member of the family Granulosicoccaceae isolated from a brown algae reservoir and emended description of the genus Granulosicoccus	88	NR_134740	Granulosicoccus undariae			Otu000046	TGAACGCTGGCGGCATGCTTAAGACATGCAAGTCGAACGGTAACGATGGTAGCTTGCTATCAGGCGACGAGTGGCGGACGGGTGAGTACAACTTAGGAATCTGCCCAGTAGCTGGGGATAACTCTAAGAAATTGGAGCTAATACCGAATACGCCCTACGGGGGAAAGAGGGGGACTTTTCGGAGCCTCTCACTATTGGATGAGCCTAAGCCGGATTAGCTGGTTGGTGGGGTAAAGGCCTACCAAGGCGACGATCCGTAGCTGTTCTGAGAGGAAGATCAGCCACACTGGGACTGAGACACGGCCCAGACTCCTACGGGAGGCAGCAGTCGGGAATATTGGACAATGGGGGCAACCCTGATCCAGCAATGCCGCGTGTGTGAAGAAGGCCTGCGGGTTG…
Otu000043	Proteobacteria	Gammaproteobacteria	Chromatiales	Ectothiorhodospiraceae	Thiogranum		chemolithoauto	aerobic	sulfur oxidizer (thiosulfate, sulfite, sulfur, sulfide, tetrathionate)		Thiogranum longum gen. nov., sp. nov., an obligately chemolithoautotrophic, sulfur-oxidizing bacterium of the family Ectothiorhodospiraceae isolated from a deep-sea hydrothermal field, and an emended description of the genus Thiohalomonas		sponge associated - Diversity of bacteria and polyketide synthase genes associated with marine sponge Haliclona sp.	99	JQ240954		Marinobacter nitratireducens sp. nov., a halophilic and lipolytic bacterium isolated from coastal surface sea water	91	NR_136469	Marinobacter nitratireducens			Otu000043	TGAACGCTGGCGGCATGCCTAACACATGCAAGTCGAACGGAAACGATGGGAGCTTGCTCCCAGGCGTCGAGTGGCGGACGGGTGAGTAATACTTAGGAATCTGCCCAGTAGTGGGGGACAACTCGGGGAAACTCGAGCTAATACCGCATACGACCTACGGGTGAAAGTGGAGGATCTTCGGACTTCACGCTATTGGATGAGCCTAAGTCGGATTAGCTTGTTGGTGAGGTAAAAGCTCACCAAGGCGACGATCCGTAGCTGGTCTGAGAGGACGATCAGCCACACTGGGACTGAGACACGGCCCAGACTCCTACGGGAGGCAGCAGTGGGGAATATTGGACAATGGGGGCAACCCTGATCCAGCAATGCCGCGTGTGTGAAGAAGGCCTGCGGGTTGTA…
Otu000111	Proteobacteria	Gammaproteobacteria	Chromatiales	Ectothiorhodospiraceae	Thiohalospira		chemolithoauto	aerobic	carbon fixer, sulfur oxidizer		Thiohalospira halophila gen. nov., sp. nov. and Thiohalospira alkaliphila sp. nov., novel obligately chemolithoautotrophic, halophilic, sulfur-oxidizing gammaproteobacteria from hypersaline habitats		sponge associated - Changes in bacterial communities of the marine sponge Mycale laxissima on transfer into aquaculture	98	EF630159		Marinobacter vinifirmus sp. nov., a moderately halophilic bacterium isolated from a wine-barrel-decalcification wastewater	91	NR_043666	Marinobacter vinifirmus			Otu000111	TGAACGCTGGCGGCATGCCTAATACATGCAAGTCGAACGGTAACGCGAGGAGCTTGCTCCTTGGCGACGAGTGGCGGACGGGTGAGTAATACTTAGGAATCTGCCCAGTAGTGGGGGACAACATTCGGAAACGGATGCTAATACCGCATACGCCCTAAGGGGGAAAGCGGGGGATCTTCGGACCTCGCGCTATTGGATGAGCCTAAGTCGGATTAGCTTGTTGGTGGGGTAAAGGCCTACCAAGGCGACGATCCGTAGCTGGTCTGAGAGGACGATCAGCCACACTGGGACTGAGACACGGCCCAGACTCCTACGGGAGGCAGCAGTAGGGAATATTGGACAATGGGGGCAACCCTGATCCAGCAATGCCGCGTGTGTGAAGAAGGCCTGCGGGTTGTA…
Otu000050	Proteobacteria	Gammaproteobacteria	Gammaproteobacteria_incertae_sedis	Gammaproteobacteria_incertae_sedis	Methylohalomonas		hetero	aerobic	methylotroph		Methylohalomonas lacus gen. nov., sp. nov. and Methylonatrum kenyense gen. nov., sp. nov., methylotrophic gammaproteobacteria from hypersaline lakes		Characterization of the anaerobic microbial community in oil-polluted subtidal sediments: aromatic biodegradation potential after the Prestige oil spill	99	JQ579657		A novel, obligately methylotrophic, methane-oxidizing bacterium from highly alkaline environment	90	NR_041959	Methylomicrobium kenyense			Otu000050	TGAACGCTGGCGGCATGCTTAACACATGCAAGTTGAACGGTAACGATAGCAAGCTTGCTTGCTAGGCGACGAGTAGCGGACGGGTGAGTAATACATAGGAATCTGCCCAGTAGCGGGGGACAACTCGGAGAAATCCGAGCTAATACCGCATACGCCCTACGGGGGAAAGCGGAGGATCTTCGGACTTCGCACTATTGGATGAGCCTATGTCGGATTAGCTTGTTGGTGGGGTAATGGCCTACCAAGGCAACGATCTGTAGCTGGTCTGAGAGGACGATCAGCCACACTGGGACTGAGACACGGCCCAGACTCCTACGGGAGGCAGCAGTGGGGAATATTGGACAATGGGCGCAAGCCTGATCCAGCAATGCCGCGTGTGTGAAGAAGGCCTGCGGGTTG…
Otu000005	Proteobacteria	Gammaproteobacteria	Methylococcales	Methylococcaceae	Methylobacter		hetero	aerobic	nitrogen fixer, methane oxidizer		nifH Sequences and Nitrogen Fixation in Type I and Type II Methanotrophs; Methylobacter tundripaludum sp. nov., a methane-oxidizing bacterium from Arctic wetland soil on the Svalbard islands, Norway (78 degrees N)		Phylogenetic diversity of bacterial communities in South China Sea mesoscale cyclonic eddy perturbations	99	GU061987		Methylobacter tundripaludum sp. nov., a methane-oxidizing bacterium from Arctic wetland soil on the Svalbard islands, Norway	94	NR_042107	Methylobacter tundripaludum			Otu000005	TGAACGCTGGCGGTATGCTTAACACATGCAAGTCGAACGGTAACAGGAGAGAGCTTGCTCTTTTGCTGACGAGTGGCGGACGGGTGAGTAATGCGTAGGAATCTGCCTAGTAGTGGGGGACAACGTGTGGAAACGCACGCTAATACCGCATACGCCCTACGGGGGAAAGCGGGGGATCTTCGGACCTCGCGCTATTAGATGAGCCTACGTTAGATTAGCTAGTTGGTGGGGTAAAGGCCTACCAAGGCGACGATCTATAGCTGGTCTGAGAGGATGATCAGCCACACTGGGACTGAGACACGGCCCAGACTCCTACGGGAGGCAGCAGTGGGGAATATTGGACAATGGGCGAAAGCCTGATCCAGCAATACCGCGTGTGTGAAGAAGGCCTGAGGGTTG…
Otu000655	Proteobacteria	Gammaproteobacteria	Methylococcales	Methylococcaceae	Methylobacter		hetero	aerobic	nitrogen fixer, methane oxidizer		nifH Sequences and Nitrogen Fixation in Type I and Type II Methanotrophs; Methylobacter tundripaludum sp. nov., a methane-oxidizing bacterium from Arctic wetland soil on the Svalbard islands, Norway (78 degrees N)		Phylogenetic diversity of bacterial communities in South China Sea mesoscale cyclonic eddy perturbations	99	GU061987		Methylobacter tundripaludum sp. nov., a methane-oxidizing bacterium from Arctic wetland soil on the Svalbard islands, Norway	94	NR_042107	Methylobacter tundripaludum			Otu000655	TGAACGCTGGCGGTATGCTTAACACATGCAAGTCGAACGGTAACAGGAGAGAGCTTGCTCTTTTGCTGACGAGTGGCGGACGGGTGAGTAATGCGTAGGAATCTGCCTAGTAGTGGGGGACAACGTGTGGAAACGCACGCTAATACCGCATACGCCCTACGGGGGAAAGCGGGGGATCTTCGGACCTCGCGCTATTAGATGAGCCTACGTTAGATTAGCTAGTTGGTGGGGTAAAGGCCTACCAAGGCGACGATCTATAGCTGGTCTGAGAGGATGATCAGCCACACTGGGACTGAGACACGGCCCAGACTCCTACGGGAGGCAGCAGTGGGGAATATTGGACAATGGGCGAAAGCCTGATCCAGCAATACCGCGTGTGTGAAGAAGGCCTGAGGGTTG…
Otu000033	Proteobacteria	Gammaproteobacteria	Methylococcales	Methylococcaceae	Methylomarinum		hetero	aerobic	methanotroph		Methylomarinum vadi gen. nov., sp. nov., a methanotroph isolated from two distinct marine environments		sea horse mucus - Bacterial diversity in the cutaneous mucus of wild seahorses as revealed using 16S rRNA gene clone libraries	96	FN646753		Methylobacter tundripaludum sp. nov., a methane-oxidizing bacterium from Arctic wetland soil on the Svalbard islands, Norway	92	NR_042107	Methylobacter tundripaludum			Otu000033	TGAACGCTGGCGGTATGCTTAACACATGCAAGTCGAACGGAAACGATGGAAGCTTGCTTTCAGGCGTCGAGTGGCGGACGGGTGAGTAATGCGTAGGAATCTGCCTTATAGTGGGGGACAACATGGAGAAATTCATGCTAATACCGCATACGCCCTTCGGGGGAAAGCGGGGGATCTTCGGACCTCGTGCTATTAGATGAGCCTACGTTAGATTAGCTAGTTGGTAAGGTAATGGCTTACCAAGGCGACGATCTATAGCTGGTCTGAGAGGATGATCAGCCACACTGGGACTGAGACACGGCCCAGACTCCTACGGGAGGCAGCAGTGGGGAATATTGGACAATGGGCGCAAGCCTGATCCAGCAATACCGCGTGTGTGAAGAAGGCCTGAGGGTTGTA…
Otu000023	Proteobacteria	Gammaproteobacteria	Xanthomonadales	Xanthomonadaceae	Stenotrophomonas		hetero	aerobic	nitrogen fixer		Screening for endophytic nitrogen-fixing bacteria in Brazilian sugar cane varieties used in organic farming and description of Stenotrophomonas pavanii sp. nov		termite microbiome - Profiling the succession of microbial communities throughout life stages of a higher termite Nasutitermes arborum (Termitidae, Nasutitermitinae)	100	KM023805		Direct Submission	99	NR_118008	Stenotrophomonas pavanii			Otu000023	TGAACGCTGGCGGTAGGCCTAACACATGCAAGTCGAACGGCAGCACAGGAGAGCTTGCTCTCTGGGTGGCGAGTGGCGGACGGGTGAGGAATACATCGGAATCTACTTTTTCGTGGGGGATAACGTAGGGAAACTTACGCTAATACCGCATACGACCTACGGGTGAAAGCAGGGGACCTTCGGGCCTTGCGCGATTGAATGAGCCGATGTCGGATTAGCTAGTTGGCGGGGTAAAGGCCCACCAAGGCGACGATCCGTAGCTGGTCTGAGAGGATGATCAGCCACACTGGAACTGAGACACGGTCCAGACTCCTACGGGAGGCAGCAGTGGGGAATATTGGACAATGGGCGCAAGCCTGATCCAGCCATACCGCGTGGGTGAAGAAGGCCTTCGGGTTG…

## Sheet: Table_S8
Table S8 – Bacterial OTUs present in all 16 of our C. plocamia samples and also found in A. aurita (Weiland-Brauer et al. 2015)
OTU ID	Phylum	Class	Order	Family	Genus		carbon	o2	Notes	More notes	refs		BestBlastHit-nr	% ID	Accession		BestBlastHit-16S	%ID	Accession	Hit Tax		16S V1-V2 Sequence
Otu000015	Nitrospirae	Nitrospira	Nitrospirales	Nitrospiraceae	Nitrospira		facultative chemolithoautotroph	facultative?	carbon fixer, nitrite oxidizer	critical component of nitrification, can cleave urea into ammonia, providing ammonia for ammonia-oxidizers to produce nitrite, energy for us, proposed symbiotic because of this, or possibly can perform oxidation of ammonia as well alone	Complete nitrification by Nitrospira bacteria		Microbial community composition and function in permanently cold seawater and sediments from an arctic fjord of svalbard	99	GQ259315		Methylobacter tundripaludum sp. nov., a methane-oxidizing bacterium from Arctic wetland soil on the Svalbard islands, Norway	84	NR_029287	Nitrospira moscoviensis		Otu000015	CGAACGCTGGCGGCGCGCCTAACACATGCAAGTCGAACGAGAGGCTCTTCGGAGTAGTAAAGTGGCAAACGGGTGAGGAATGCATGGGTAACCTACCCTTGAGAAGGGAATAACCTGCCGAAAGGTGAGCTAATACCCTATACGCTACATTTTCTTTGGGAAGTGTAGGAAAGCTAAGCCGTGGGCTTGGCACTCAAGGAGGGGCTCATGTCCTATCAGCTTGTTGGTGGGGTAATGGCCTACCAAGGCTACGACGGGTAGCTGGTCTGAGAGGATGATCAGCCACACTGGCACTGAGATACGGGCCAGACTCCTACGGGAGGCAGCAGTGAGGAATATTGCGCAATGGGCGAAAGCCTGACGCAGCGACGCCGCGTGGGGGATGAAGGTTTTCGGATT…
Otu000185	Proteobacteria	Alphaproteobacteria	Kordiimonadales	Kordiimonadaceae	Kordiimonas		hetero	aerobic	alkaline phosphatase positive		Description of Kordiimonas aquimaris sp. nov., isolated from seawater, and emended descriptions of the genus Kordiimonas Kwon et al. 2005 emend. Xu et al. 2011 and of its existing species		chlorine dosage on marine biofilm formation	98	KJ590636		Emcibacter nanhaiensis gen. nov. sp. nov., isolated from sediment of the South China Sea	91	NR_136430	Emcibacter nanhaiensis		Otu000185	CGAACGCTGGCGGCATGCCTAACACATGCAAGTCGAACGATAAGCCATTTCGGTGGTGGACAGTGGCGCACGGGTGAGTAACACGTGGGGACCTGCCTGATAGTAAGGGACAACAGTTTGAAAAGACTGCTAATACCTTATACGCTCTACGGAGGAAAGATTTATCGCTATCAGATGGACCCGCGCTAGATTAGCTAGTTGGTGAGGTAATGGCTCACCAAGGCTACGATCTATAGCTGGTTTGAGAAGATGATCAGCCACATTGGGACTGAGACACGGCCCAGACTCCTACGGGAGGCAGCAGTGGGGAATATTGTACAATGGGCGCAAGCCTGATACAGCAATGCCGCGTGAGTGAAGAAGGCCTTAGGGTTGTAAAACTCTTTCGCCAGGGAAGAT…
Otu000004	Proteobacteria	Alphaproteobacteria	Rhizobiales	Bradyrhizobiaceae	Bradyrhizobium		hetero	aerobic	possible nitrogen fixer, reduces nitrate		Description of Afipia birgiae sp. nov. and Afipia massiliensis sp. nov. and recognition of Afipia felis genospecies A		Direct Submission	100	KX509318		Isolation of new fastidious alpha Proteobacteria and Afipia felis from hospital water supplies by direct plating and amoebal co-culture procedures	100	NR_025117	Afipia birgiae		Otu000004	CGAACGCTGGCGGCAGGCTTAACACATGCAAGTCGAGCGGGCGTAGCAATACGTCAGCGGCAGACGGGTGAGTAACGCGTGGGAACGTACCTTTTGGTTCGGAACAACACAGGGAAACTTGTGCTAATACCGGATAAGCCCTTACGGGGAAAGATTTATCGCCGAAAGATCGGCCCGCGTCTGATTAGCTAGTTGGTGAGGTAACGGCTCACCAAGGCGACGATCAGTAGCTGGTCTGAGAGGATGATCAGCCACATTGGGACTGAGACACGGCCCAAACTCCTACGGGAGGCAGCAGTGGGGAATATTGGACAATGGGCGCAAGCCTGATCCAGCCATGCCGCGTGAGTGATGAAGGCCCTAGGGTTGTAAAGCTCTTTTGTGCGGGAAGATAATGAC…
Otu000011	Proteobacteria	Alphaproteobacteria	Rhizobiales	Phyllobacteriaceae	Pseudahrensia		hetero	aerobic	isolated from squid, alkaline phosphatase		Pseudahrensia todarodis sp. nov., isolated from the gut of a Japanese flying squid, Todarodes pacificus		Crassostrea gigas larval culture at high density in flow through and recycling aquaculture systems and its influence on the biofilm formation on the wall tank	100	KX261508		Taxonomic note: SOS, Sequencing Orphan Species: filling the gaps in the 16S rRNA gene sequence database for all classified species with validly published names	90	NR_117117	Afifella pfennigii		Otu000011	CGAACGCTGGCGGCAGGCCTAACACATGCAAGTCGAACGCCCTCTTCGGAGGGAGTGGCAGACGGGTGAGTAACGCGTGGGAATCTACCTAGTGGTGGAGGATAACTTCGGGAAACCGGAGCTAATACTCCATAAGCCCTTCGGGGGAAAGTTTTTTCGCCATTAGATGAGCCCGCGTTAGATTAGCTTGTTGGTAGGGTAATGGCCTACCAAGGCGACGATCTATAGCTGGTCTGAGAGGATGATCAGCCACACTGGAACTGAGACACGGTCCAGACTCCTACGGGAGGCAGCAGTGGGGAATATTGCACAATGGGCGCAAGCCTGATGCAGCCATGCCGCGTGTGTGATGAAGGCCTTAGGGTTGTAAAACACTTTCATCGGTGAAGATAATGACGGT
Otu000051	Proteobacteria	Alphaproteobacteria	Rhodobacterales	Rhodobacteraceae	Leisingera		hetero	aerobic	nitrate reducer, alkaline phosphatase		Phaeobacter caeruleus sp. nov., a blue-coloured, colony-forming bacterium isolated from a marine electroactive biofilm		Response of Marine Biofilm to the Chlorine Disinfectant	99	KJ590563		Molecular and phenotypic analyses reveal the non-identity of the Phaeobacter gallaeciensis type strain deposits CIP 105210T and DSM 17395	99	NR_118542	Phaeobacter caeruleus		Otu000051	CGAACGCTGGCGGCAGGCCTAACACATGCAAGTCGAGCGCACCTTCGGGTGAGCGGCGGACGGGTTAGTAACGCGTGGGAACGTGCCCTTCTCTAAGGAATAGCCACTGGAAACGGTGAGTAATACCTTATACGCCCTTCGGGGGAAAGATTTATCGGAGAAGGATCGGCCCGCGTTAGATTAGATAGTTGGTGGGGTAACGGCCTACCAAGTCTACGATCTATAGCTGGTTTGAGAGGATGATCAGCAACACTGGGACTGAGACACGGCCCAGACTCCTACGGGAGGCAGCAGTGGGGAATCTTGGACAATGGGCGCAAGCCTGATCCAGCCATGCCGCGTGAGTGATGAAGGCCCTAGGGTCGTAAAGCTCTTTCGCCAGGGATGATAATGACAGT
Otu000100	Proteobacteria	Alphaproteobacteria	Rhodospirillales	Rhodospirillaceae	Thalassospira		hetero	facultative	nitrate reducer, PAH degrader		Thalassospira tepidiphila sp. nov., a polycyclic aromatic hydrocarbon-degrading bacterium isolated from seawater		magnet facilitated selection of electrogenic bacteria	100	KP704219		isolate from seawater	100	NR_041492	Thalassospira tepidiphila		Otu000100	CGAACGCTGGCGGCAGGCCTAACACATGCAAGTCGGACGAGAAGGTACCTTCGGGTACTGGAGAGTGGCGCACGGGTGAGTAACGCGTGGGGACCTACCTCTTAGTGGGGGATAACGGTTGGAAACGACCGCTAATACCGCATACGCCCTTCGGGGGAAAGATTTATCGCTAAGAGATGGACCCGCGTTGGATTAGATAGTTGGTGAGGTAACGGCTCACCAAGTCAGCGATCCATAGCTGGTTTGAGAGGATGATCAGCCACACTGGGACTGAGACACGGCCCAGACTCCTACGGGAGGCAGCAGTGGGGAATATTGGACAATGGGGGCAACCCTGATCCAGCCATGCCGCGTGAGTGAAGAAGGCCTTCGGGTTGTAAAGCTCTTTCAGATGCGAAG…
Otu000226	Proteobacteria	Alphaproteobacteria	Sphingomonadales	Sphingomonadaceae	Sphingorhabdus		hetero	aerobic			Sphingopyxis flavimaris sp. nov., isolated from sea water of the Yellow Sea in Korea		Direct Submission	99	DQ395425		Sphingopyxis flavimaris sp. nov., isolated from sea water of the Yellow Sea in Korea	98	NR_025814	Sphingopyxis flavimaris		Otu000226	CGAACGCTGGCGGCATGCTTAACACATGCAAGTCGAACGAGATCTTCGGATCTAGTGGCGCACGGGTGCGTAACGCGTGGGGATCTACCATAGGGTACGGAATAACTCAGAGAAATTTGTGCTAATACCGTATAATGTCTTCGGACCAAAGATTTATCGCCCTTTGATGAACCCGCGTAAGATTAGCTTGTTGGTGAGGTAAGAGCTCACCAAGGCGACGATCTTTAGCTGGTCTGAGAGGATGATCAGCCACACTGGGACTGAGACACGGCCCAGACTCCTACGGGAGGCAGCAGTGGGGAATATTGGACAATGGGGGAAACCCTGATCCAGCAATGCCGCGTGAGTGATGAAGGCCTTAGGGTTGTAAAGCTCTTTTACTAGGGATGATAATGACAGT
Otu000039	Proteobacteria	Betaproteobacteria	Methylophilales	Methylophilaceae	Methylotenera		hetero	aerobic	methylotroph		Methylotenera mobilis gen. nov., sp. nov., an obligately methylamine-utilizing bacterium within the family Methylophilaceae		Effects of Hypoxia and Polybrominated Diphenyl Ethers (PBDEs) on the Microbial Community Composition in Surface Marine Sediments	99	JX391739		Taxonomic note: SOS, Sequencing Orphan Species: filling the gaps in the 16S rRNA gene sequence database for all classified species with validly published names	93	NR_104760	Methylobacillus glycogenes		Otu000039	TGAACGCTGGCGGAATGCTTTACACATGCAAGTCGAACGGTAACAGCAGAGCTTGCTCTGGCTGACGAGTGGCGGACGGGTGAGTAATATATCGGAACGTGTCCAATAATGGGGGATAACTAGCCGAAAGGTTGGCTAATACCGCATACGCCCTGAGGGGGAAAGCTGGGGATCTTCGGACCTGGCGTTAATGGAGCGGCCGATACCTGATTAGCTAGTAGGTGGGGTAAAAGCCTACCTAGGCAACGATCAGTAGCTGGTCTGAGAGGACGACCAGCCACACTGGGACTGAGACACGGCCCAGACTCCTACGGGAGGCAGCAGTGGGGAATTTTGGACAATGGGGGCAACCCTGATCCAGCCATTCCGCGTGAGTGAAGAAGGCCTTCGGGTTGTAAA…
Otu000055	Proteobacteria	Betaproteobacteria	Nitrosomonadales	Nitrosomonadaceae	Nitrosospira		facultative chemolithoautotroph	facultative	carbon fixer, ammonia oxidizer, denitrifier		Complete Genome Sequence of Nitrosospira multiformis, an Ammonia-Oxidizing Bacterium from the Soil Environment		sponge associated - Diversity of bacterial communities associated with the Indian Ocean sponge Tsitsikamma favus that contains the bioactive	99	HQ241796		Complete genome sequence of Nitrosospira multiformis, an ammonia-oxidizing bacterium from the soil environment	98	NR_074736	Nitrosospira multiformis		Otu000055	TGAACGCTGGCGGCATGCTTTACACATGCAAGTCGAACGGCAGCACGGGGGCAACCCTGGTGGCGAGTGGCGAACGGGTGAGGAATACATCGGAACGTGTCTTCAAGTGGGGGATAACGCATCGAAAGGTGTGCTAATACCGCATAATCTCTGAGGAGAAAAGCAGGGGATCGCAAGACCTTGCGCTTTTGGAGCGGCCGATGTCTGATTAGCTTGTTGGTGAGGTAAAAGCTTACCAAGGCTTCGATCAGTAGCTGGTCTGAGAGGACGACCAGCCACACTGGGACTGAGACACGGCCCAGACTCCTACGGGAGGCAGCAGTGGGGAATTTTGGACAATGGGGGCAACCCTGATCCAGCCATGCCGCGTGAGTGAAGAAGGCCTTCGGGTTGTAAAGC…
Otu000008	Proteobacteria	Deltaproteobacteria	Desulfovibrionales	Desulfohalobiaceae	Desulfovermiculus		facultative chemolithoauto	anaerobic	sulfate reducer	cultured rep is halophilic	The New Facultatively Chemolithoautotrophic, Moderately Halophilic, Sulfate-Reducing Bacterium Desulfovermiculus halophilus gen. nov., sp. nov., Isolated from an Oil Field		sponge associated - Diversity of culturable and no-culturable bacteria associated with the marine sponge Callyspongia diffusa from the South Chile Sea	99	HQ727076		Phylogenetic analysis of five strains of Gram-negative, obligately anaerobic, sulfur-reducing bacteria: Description of Desulfuromuea gen. nov., including the species D. kysingli sp. nov., D. bakii sp. nov. and D. succinoxidans sp. nov	79	NR_029238	Pelobacter acetylenicus		Otu000008	CGAACGCTGGCGGTATGCTTAACACATGCAAGTCGAGCGAGAAAATGACTTCGGTCATGAGTACAGCGGCGGACGGGTGAGTAATACATGGATAATCTGCCTTTAGGACCGGGACAACCCAGGGAAACTTGAGCTAATACCGGATAAGACCACAGAATCTCCGGATTCAGTGGTAAAAGGTGGCCTTCGGGCTATCACCTATTGATGAGTCCATGTCCCATCAGGTAGTTGGTGAGGTAACGGCCCACCAAGCCGAAGACGGGTAGCCGACCTTAGCGGGTGATCGGCCACACGGGGACTGAGACACGGCCCCGACTCCTACGGGAGGCAGCAGTGGGGAATATTGGACAATGGGCGCAAGCCTGATCCAGCAATACCGCGTGAGGGATGAAGGCTTTC…
Otu000001	Proteobacteria	Gammaproteobacteria	Alteromonadales	Shewanellaceae	Shewanella		hetero	facultative	nitrate reducer, alkaline phosphatase		Shewanella aestuarii sp. nov., a marine bacterium isolated from a tidal flat		sea squirt microbiome - The Gut of Geographically Disparate Ciona intestinalis Harbors a Core Microbiota	100	KF798635		isolated from tidal flat	97	NR_135728	Shewanella aestuarii		Otu000001	TGAACGCTGGCGGCAGGCCTAACACATGCAAGTCGAGCGGCAGCGGGAAAGTAGCTTGCTACTTTTGCCGGCGAGCGGCGGACGGGTGAGTAATGCCTAGGGATCTGCCCAGTCGTGGGGGATAACAGTTGGAAACGACTGCTAATACCGCATACGCCCTACGGGGGAAAGGAGGGGACCTTCGGGCCTTTCGCGATTGGATGAACCTAGGTGGGATTAGCTAGTTGGTGAGGTAATGGCTCACCAAGGCGACGATCCCTAGCTGGTCTGAGAGGATGATCAGCCACACTGGAACTGAGACACGGTCCAGACTCCTACGGGAGGCAGCAGTGGGGAATATTGCACAATGGGGGAAACCCTGATGCAGCCATGCCGCGTGTGTGAAGAAGGCCTTCGGGT…
Otu000128	Proteobacteria	Gammaproteobacteria	Chromatiales	Chromatiaceae	Thiohalobacter		chemolithoauto	aerobic	carbon fixer, sulfur oxidizer		Thiohalobacter thiocyanaticus gen. nov., sp. nov., a moderately halophilic, sulfur-oxidizing gammaproteobacterium from hypersaline lakes, that utilizes thiocyanate		Sharp boundary between microbiota of marine mammals and the sea	100	JQ198909		Phylogenetic relationship of phototrophic purple sulfur bacteria according to pufL and pufM genes	90	NR_116948	Thiorhodococcus minor		Otu000128	TGAACGCTGGCGGCATGCTTAACACATGCAAGTCGAACGAGAAAGTACCTTCGGGTGCGAGTAAAGTGGCGGACGGGTGAGTAACGCGTGGGAATCTGCCTAGTAGTGGGGGACAACTTCCGGAAACGGGAGCTAATACCGCATACGCCCTATGGGGGAAAGGCTTCGGCCGCTATTAGATGAGCCCGCGTAAGATTAGCTTGTTGGTGGGGTAATGGCCTACCAAGGCGACGATCTTTAGCTGGTCTGAGAGGACGATCAGCCACACTGGGACTGAGACACGGCCCAGACTCCTACGGGAGGCAGCAGTGGGGAATATTGGACAATGGGGGAAACCCTGATCCAGCAATGCCGCGTGTGTGAAGAAGGCCTGCGGGTTGTAAAGCACTTTCAGTAGGG…
Otu000043	Proteobacteria	Gammaproteobacteria	Chromatiales	Ectothiorhodospiraceae	Thiogranum		chemolithoauto	aerobic	sulfur oxidizer (thiosulfate, sulfite, sulfur, sulfide, tetrathionate)		Thiogranum longum gen. nov., sp. nov., an obligately chemolithoautotrophic, sulfur-oxidizing bacterium of the family Ectothiorhodospiraceae isolated from a deep-sea hydrothermal field, and an emended description of the genus Thiohalomonas		sponge associated - Diversity of bacteria and polyketide synthase genes associated with marine sponge Haliclona sp.	99	JQ240954		Marinobacter nitratireducens sp. nov., a halophilic and lipolytic bacterium isolated from coastal surface sea water	91	NR_136469	Marinobacter nitratireducens		Otu000043	TGAACGCTGGCGGCATGCCTAACACATGCAAGTCGAACGGAAACGATGGGAGCTTGCTCCCAGGCGTCGAGTGGCGGACGGGTGAGTAATACTTAGGAATCTGCCCAGTAGTGGGGGACAACTCGGGGAAACTCGAGCTAATACCGCATACGACCTACGGGTGAAAGTGGAGGATCTTCGGACTTCACGCTATTGGATGAGCCTAAGTCGGATTAGCTTGTTGGTGAGGTAAAAGCTCACCAAGGCGACGATCCGTAGCTGGTCTGAGAGGACGATCAGCCACACTGGGACTGAGACACGGCCCAGACTCCTACGGGAGGCAGCAGTGGGGAATATTGGACAATGGGGGCAACCCTGATCCAGCAATGCCGCGTGTGTGAAGAAGGCCTGCGGGTTGTA…
Otu000005	Proteobacteria	Gammaproteobacteria	Methylococcales	Methylococcaceae	Methylobacter		hetero	aerobic	nitrogen fixer, methane oxidizer		nifH Sequences and Nitrogen Fixation in Type I and Type II Methanotrophs; Methylobacter tundripaludum sp. nov., a methane-oxidizing bacterium from Arctic wetland soil on the Svalbard islands, Norway (78 degrees N)		Phylogenetic diversity of bacterial communities in South China Sea mesoscale cyclonic eddy perturbations	99	GU061987		Methylobacter tundripaludum sp. nov., a methane-oxidizing bacterium from Arctic wetland soil on the Svalbard islands, Norway	94	NR_042107	Methylobacter tundripaludum		Otu000005	TGAACGCTGGCGGTATGCTTAACACATGCAAGTCGAACGGTAACAGGAGAGAGCTTGCTCTTTTGCTGACGAGTGGCGGACGGGTGAGTAATGCGTAGGAATCTGCCTAGTAGTGGGGGACAACGTGTGGAAACGCACGCTAATACCGCATACGCCCTACGGGGGAAAGCGGGGGATCTTCGGACCTCGCGCTATTAGATGAGCCTACGTTAGATTAGCTAGTTGGTGGGGTAAAGGCCTACCAAGGCGACGATCTATAGCTGGTCTGAGAGGATGATCAGCCACACTGGGACTGAGACACGGCCCAGACTCCTACGGGAGGCAGCAGTGGGGAATATTGGACAATGGGCGAAAGCCTGATCCAGCAATACCGCGTGTGTGAAGAAGGCCTGAGGGTTG…
Otu000655	Proteobacteria	Gammaproteobacteria	Methylococcales	Methylococcaceae	Methylobacter		hetero	aerobic	nitrogen fixer, methane oxidizer		nifH Sequences and Nitrogen Fixation in Type I and Type II Methanotrophs; Methylobacter tundripaludum sp. nov., a methane-oxidizing bacterium from Arctic wetland soil on the Svalbard islands, Norway (78 degrees N)		Phylogenetic diversity of bacterial communities in South China Sea mesoscale cyclonic eddy perturbations	99	GU061987		Methylobacter tundripaludum sp. nov., a methane-oxidizing bacterium from Arctic wetland soil on the Svalbard islands, Norway	94	NR_042107	Methylobacter tundripaludum		Otu000655	TGAACGCTGGCGGTATGCTTAACACATGCAAGTCGAACGGTAACAGGAGAGAGCTTGCTCTTTTGCTGACGAGTGGCGGACGGGTGAGTAATGCGTAGGAATCTGCCTAGTAGTGGGGGACAACGTGTGGAAACGCACGCTAATACCGCATACGCCCTACGGGGGAAAGCGGGGGATCTTCGGACCTCGCGCTATTAGATGAGCCTACGTTAGATTAGCTAGTTGGTGGGGTAAAGGCCTACCAAGGCGACGATCTATAGCTGGTCTGAGAGGATGATCAGCCACACTGGGACTGAGACACGGCCCAGACTCCTACGGGAGGCAGCAGTGGGGAATATTGGACAATGGGCGAAAGCCTGATCCAGCAATACCGCGTGTGTGAAGAAGGCCTGAGGGTTG…
Otu000023	Proteobacteria	Gammaproteobacteria	Xanthomonadales	Xanthomonadaceae	Stenotrophomonas		hetero	aerobic	nitrogen fixer		Screening for endophytic nitrogen-fixing bacteria in Brazilian sugar cane varieties used in organic farming and description of Stenotrophomonas pavanii sp. nov		termite microbiome - Profiling the succession of microbial communities throughout life stages of a higher termite Nasutitermes arborum (Termitidae, Nasutitermitinae)	100	KM023805		Direct Submission	99	NR_118008	Stenotrophomonas pavanii		Otu000023	TGAACGCTGGCGGTAGGCCTAACACATGCAAGTCGAACGGCAGCACAGGAGAGCTTGCTCTCTGGGTGGCGAGTGGCGGACGGGTGAGGAATACATCGGAATCTACTTTTTCGTGGGGGATAACGTAGGGAAACTTACGCTAATACCGCATACGACCTACGGGTGAAAGCAGGGGACCTTCGGGCCTTGCGCGATTGAATGAGCCGATGTCGGATTAGCTAGTTGGCGGGGTAAAGGCCCACCAAGGCGACGATCCGTAGCTGGTCTGAGAGGATGATCAGCCACACTGGAACTGAGACACGGTCCAGACTCCTACGGGAGGCAGCAGTGGGGAATATTGGACAATGGGCGCAAGCCTGATCCAGCCATACCGCGTGGGTGAAGAAGGCCTTCGGGTTG…
